# Supplementary material for: Genetic architecture of the structural connectome
Source: Nat Commun. 2024 Mar 4;15:1962. doi: 10.1038/s41467-024-46023-2 (PMC10912129; doi:10.1038/s41467-024-46023-2)
Supplement: Supplementary file 3 — Supplementary Data 1 [file 41467_2024_46023_MOESM3_ESM.xlsx]

## Sheet: Supplementary Table 1
Connectivity measure	Lead variant	Chromosome	Base pair position (hg19)	A1	A2	A1 frequency	Effect size	Standard error	p-value	Clump start	Clump end	Nearest gene(s)	Bonferroni-significant	Minimum p-value at its locus?
Right-hemisphere	rs12048319	chr1	6,851,124	T	G	0.159021	0.0516488	0.00938857	3.7712e-08	6,765,409	7,032,212	CAMTA1	FALSE	TRUE
LH Vis to LH Vis	rs2032563	chr1	7,801,288	A	G	0.195188	-0.0464572	0.00800445	6.47814e-09	7,711,758	7,965,280	CAMTA1	FALSE	FALSE
LH Default to thalamus	rs664673	chr1	7,970,075	T	C	0.589659	-0.0448346	0.00755826	2.99502e-09	7,801,372	8,017,651	TNFRSF9	FALSE	TRUE
LH Default to RH Default	rs12144166	chr1	24,582,304	C	T	0.577489	0.0381238	0.00696132	4.3377e-08	24,575,345	24,638,756	GRHL3	FALSE	TRUE
RH SomMot to pallidum	rs79137124	chr1	45,943,753	T	C	0.0261649	-0.129918	0.0234653	3.08368e-08	45,776,015	46,803,604	ENSG00000288208, TESK2	FALSE	TRUE
LH Cont to thalamus	rs547429971	chr1	51,354,950	T	G	0.32578	0.0461679	0.00798552	7.40611e-09	50,785,294	52,817,834	FAF1	FALSE	TRUE
RH SalVentAttn to RH Default	rs34302253	chr1	88,083,698	AT	A	0.0872194	0.0708247	0.0127283	2.63118e-08	88,039,626	88,126,536	LMO4	FALSE	TRUE
RH SalVentAttn to thalamus	rs7519919	chr1	165,867,442	T	C	0.551818	-0.0429783	0.00780192	3.61518e-08	165,829,156	165,898,654	UCK2	FALSE	TRUE
LH Default to RH SomMot	rs75650221	chr1	174,421,994	T	C	0.0396195	0.10999	0.0187974	4.87585e-09	173,399,677	175,082,062	RABGAP1L	FALSE	FALSE
LH Default to caudate	rs75650221	chr1	174,421,994	T	C	0.0396195	0.128633	0.0187158	6.28927e-12	173,341,033	175,082,062	RABGAP1L	TRUE	TRUE
LH SalVentAttn to pallidum	rs6684455	chr1	181,016,529	G	A	0.680631	-0.0471732	0.00828742	1.25453e-08	180,905,694	181,112,055	MR1	FALSE	TRUE
LH Limbic to RH Limbic	rs11577900	chr1	201,823,082	C	T	0.228136	-0.055038	0.00894702	7.67308e-10	201,583,990	201,991,419	IPO9	FALSE	TRUE
LH SomMot to LH Default	rs926631	chr1	208,026,977	C	T	0.569799	0.0447059	0.00725903	7.33618e-10	207,563,313	208,062,973	CD34	FALSE	FALSE
RH DorsAttn to RH Cont	rs926631	chr1	208,026,977	C	T	0.569799	0.0412423	0.00755073	4.70739e-08	207,345,231	208,140,763	CD34	FALSE	FALSE
RH Cont to RH Default	rs926631	chr1	208,026,977	C	T	0.569799	0.0414136	0.00739677	2.15745e-08	207,345,231	208,088,650	CD34	FALSE	FALSE
LH SomMot to RH SomMot	rs2796245	chr1	208,030,852	A	G	0.860577	0.0571576	0.0101845	1.99738e-08	207,656,900	208,059,768	CD34	FALSE	FALSE
LH SomMot to RH DorsAttn	rs2796245	chr1	208,030,852	A	G	0.860577	0.0597206	0.0106583	2.10412e-08	207,656,900	208,058,671	CD34	FALSE	FALSE
LH SomMot to RH SalVentAttn	rs2796245	chr1	208,030,852	A	G	0.860577	0.0607828	0.0102934	3.52639e-09	207,904,472	208,058,671	CD34	FALSE	FALSE
LH DorsAttn to RH DorsAttn	rs2796245	chr1	208,030,852	A	G	0.860577	0.0581554	0.0105553	3.59617e-08	207,656,900	208,058,671	CD34	FALSE	FALSE
LH DorsAttn to RH Cont	rs2796245	chr1	208,030,852	A	G	0.860577	0.0587729	0.0105288	2.37602e-08	207,808,381	208,058,671	CD34	FALSE	FALSE
LH DorsAttn to RH Default	rs2796245	chr1	208,030,852	A	G	0.860577	0.0572654	0.010354	3.18882e-08	207,807,556	208,058,671	CD34	FALSE	FALSE
LH SalVentAttn to RH SalVentAttn	rs2796245	chr1	208,030,852	A	G	0.860577	0.059017	0.0101144	5.38121e-09	207,345,231	208,061,530	CD34	FALSE	FALSE
LH Cont to LH Default	rs2796245	chr1	208,030,852	A	G	0.860577	0.0595568	0.0103313	8.1805e-09	207,807,208	208,058,671	CD34	FALSE	FALSE
LH Cont to RH Cont	rs2796245	chr1	208,030,852	A	G	0.860577	0.0626607	0.0105922	3.3043e-09	207,578,284	208,134,668	CD34	FALSE	FALSE
LH Cont to RH Default	rs2796245	chr1	208,030,852	A	G	0.860577	0.0651403	0.0103132	2.68016e-10	207,345,231	208,088,650	CD34	FALSE	FALSE
LH Cont to putamen	rs2796245	chr1	208,030,852	A	G	0.860577	0.0602492	0.0108119	2.51119e-08	207,656,050	208,087,568	CD34	FALSE	FALSE
LH Default to LH Default	rs2796245	chr1	208,030,852	A	G	0.860577	0.0605334	0.010343	4.84039e-09	207,807,208	208,058,671	CD34	FALSE	FALSE
LH Default to RH Cont	rs2796245	chr1	208,030,852	A	G	0.860577	0.0557743	0.00992589	1.91986e-08	207,807,208	208,058,671	CD34	FALSE	FALSE
Left-hemisphere	rs2796245	chr1	208,030,852	A	G	0.860577	0.0562558	0.00972048	7.15056e-09	207,627,998	208,058,671	CD34	FALSE	FALSE
Cross-hemisphere	rs2796245	chr1	208,030,852	A	G	0.860577	0.0627969	0.00964425	7.44903e-11	207,345,231	208,061,530	CD34	TRUE	TRUE
LH SomMot to LH Cont	rs671131	chr1	208,058,378	A	C	0.211104	-0.0509067	0.00930689	4.50588e-08	207,678,693	208,061,530	CD34	FALSE	FALSE
LH SomMot to LH Default	rs1452628	chr1	215,139,887	T	A	0.379338	0.0429523	0.00740492	6.61135e-09	215,134,722	215,556,699	KCNK2	FALSE	FALSE
LH DorsAttn to LH Default	rs10494988	chr1	215,141,570	T	C	0.377066	0.0437205	0.00733133	2.46871e-09	215,134,722	215,651,222	KCNK2	FALSE	FALSE
RH SomMot to RH Default	rs76641944	chr1	215,152,832	A	T	0.0719789	0.087508	0.0142115	7.38856e-10	215,132,864	215,327,767	KCNK2	FALSE	TRUE
RH Cont to RH Cont	rs76641944	chr1	215,152,832	A	T	0.0719789	0.0862637	0.0150216	9.3203e-09	215,134,722	215,231,643	KCNK2	FALSE	FALSE
RH Cont to amygdala	rs78159440	chr1	229,047,115	T	C	0.0477207	0.098689	0.0180528	4.58543e-08	229,047,115	229,107,529	RHOU	FALSE	TRUE
LH Vis to accumbens	rs116236857	chr1	238,909,536	A	G	0.0125148	0.198468	0.0357091	2.73017e-08	238,775,686	238,910,502	CHRM3	FALSE	TRUE
LH Cont to accumbens	rs115695901	chr2	19,128,383	A	G	0.016257	0.170852	0.0307851	2.85943e-08	18,780,811	19,893,691	NT5C1B	FALSE	TRUE
LH Cont to RH Default	rs527894001	chr2	24,988,367	CA	C	0.255971	0.0483487	0.0082552	4.71987e-09	24,496,636	25,487,521	NCOA1	FALSE	TRUE
LH DorsAttn to RH Cont	rs62140562	chr2	25,021,037	C	G	0.295089	0.0457934	0.00797939	9.52599e-09	24,689,143	25,488,687	CENPO	FALSE	FALSE
LH Cont to RH Cont	rs62140562	chr2	25,021,037	C	G	0.295089	0.0443219	0.00802527	3.33657e-08	24,689,143	25,445,286	CENPO	FALSE	FALSE
LH SomMot to LH Limbic	rs7575465	chr2	27,291,661	A	G	0.555202	-0.0482425	0.0081072	2.67202e-09	26,740,552	28,307,791	AGBL5	FALSE	TRUE
LH Vis to LH SomMot	rs4665372	chr2	27,325,837	A	T	0.493596	0.0460262	0.00806277	1.13986e-08	27,125,195	27,878,686	CGREF1	FALSE	FALSE
RH SalVentAttn to RH Default	rs476216	chr2	30,952,490	C	T	0.83115	-0.0527758	0.00942259	2.13142e-08	30,914,717	30,982,883	CAPN13	FALSE	TRUE
RH Limbic to caudate	rs6743600	chr2	33,734,126	G	T	0.216724	0.0523269	0.00911672	9.48637e-09	33,733,612	33,950,436	RASGRP3	FALSE	TRUE
RH DorsAttn to amygdala	rs13021393	chr2	37,059,462	T	A	0.518061	-0.0502193	0.00752549	2.50265e-11	37,038,485	37,414,431	STRN	TRUE	FALSE
LH Vis to RH Vis	rs35050623	chr2	37,063,240	CT	C	0.541508	-0.0635686	0.00759332	5.68198e-17	37,038,485	37,291,320	STRN	TRUE	TRUE
LH SomMot to RH DorsAttn	rs35050623	chr2	37,063,240	CT	C	0.541508	-0.0460242	0.00746258	6.94544e-10	37,042,330	37,291,320	STRN	FALSE	FALSE
LH SalVentAttn to RH DorsAttn	rs35050623	chr2	37,063,240	CT	C	0.541508	-0.0396498	0.00715464	2.99337e-08	37,047,165	37,424,123	STRN	FALSE	FALSE
LH Cont to RH DorsAttn	rs35050623	chr2	37,063,240	CT	C	0.541508	-0.0499253	0.00750471	2.88071e-11	37,047,319	37,277,241	STRN	TRUE	FALSE
LH Cont to RH Cont	rs35050623	chr2	37,063,240	CT	C	0.541508	-0.0548053	0.00740706	1.37151e-13	37,047,319	37,277,241	STRN	TRUE	FALSE
LH Cont to RH Default	rs35050623	chr2	37,063,240	CT	C	0.541508	-0.042689	0.0072204	3.37412e-09	37,047,901	37,277,241	STRN	FALSE	FALSE
LH Cont to amygdala	rs35050623	chr2	37,063,240	CT	C	0.541508	-0.0495792	0.00768469	1.10617e-10	37,038,485	37,593,044	STRN	TRUE	FALSE
LH Default to RH DorsAttn	rs35050623	chr2	37,063,240	CT	C	0.541508	-0.0393238	0.007056	2.50236e-08	37,048,617	37,277,241	STRN	FALSE	FALSE
Cross-hemisphere	rs35050623	chr2	37,063,240	CT	C	0.541508	-0.0427349	0.00675297	2.47851e-10	37,042,330	37,291,320	STRN	FALSE	FALSE
LH Cont to RH SalVentAttn	rs34989109	chr2	37,095,397	GA	G	0.546144	-0.0467922	0.00754874	5.6939e-10	37,047,319	37,357,770	STRN	FALSE	FALSE
LH DorsAttn to RH Cont	rs28527412	chr2	37,140,713	C	A	0.48058	0.0439617	0.00730267	1.74474e-09	37,038,485	37,277,241	STRN	FALSE	FALSE
RH Cont to amygdala	rs7588378	chr2	37,141,495	T	C	0.467056	0.0493692	0.00752384	5.31986e-11	37,008,235	37,414,431	STRN	TRUE	FALSE
LH DorsAttn to amygdala	rs3770778	chr2	37,144,195	A	T	0.456247	0.0475776	0.00754047	2.79686e-10	37,021,473	37,288,917	STRN	FALSE	FALSE
LH DorsAttn to RH SomMot	rs7605601	chr2	37,147,975	G	T	0.455753	0.0420359	0.00749466	2.03751e-08	37,047,319	37,277,241	STRN	FALSE	FALSE
LH Default to RH Cont	rs75083269	chr2	38,333,737	G	T	0.0152096	-0.155625	0.0283856	4.19315e-08	38,302,390	38,443,678	CYP1B1	FALSE	TRUE
LH Limbic to RH Limbic	2:162813034_CTG_C	chr2	162,813,034	C	CTG	0.286561	-0.0503278	0.0083376	1.57743e-09	162,113,406	163,240,847	SLC4A10	FALSE	FALSE
LH Limbic to RH Default	2:162813034_CTG_C	chr2	162,813,034	C	CTG	0.286561	-0.0576702	0.00838137	5.95251e-12	162,584,373	163,240,847	SLC4A10	TRUE	TRUE
LH Cont to RH Cont	2:162813034_CTG_C	chr2	162,813,034	C	CTG	0.286561	-0.0501555	0.00813676	7.09006e-10	162,104,949	163,128,824	SLC4A10	FALSE	FALSE
LH Cont to RH Default	rs10930040	chr2	162,894,766	G	A	0.310532	-0.0461552	0.00772552	2.30962e-09	162,686,443	162,923,543	DPP4	FALSE	FALSE
RH Cont to thalamus	rs72442048	chr2	188,081,706	CTC	C	0.298018	-0.0492146	0.00854354	8.38919e-09	187,452,988	189,292,293	CALCRL	FALSE	TRUE
LH Cont to hippocampus	rs16866183	chr2	225,659,217	C	T	0.239123	-0.0505441	0.00922645	4.29734e-08	225,039,072	225,696,401	DOCK10	FALSE	TRUE
LH Cont to thalamus	2:234112457_CCAGCTACTCCCAAGTAGTCT_C	chr2	234,112,457	C	CCAGCTACTCCCAAGTAGTCT	0.0157695	-0.200161	0.0314043	1.84531e-10	233,976,964	234,441,900	INPP5D	TRUE	TRUE
LH Vis to caudate	rs2720107	chr2	237,585,368	C	T	0.217941	-0.0581008	0.00925227	3.39391e-10	237,575,558	237,642,216	ACKR3	FALSE	TRUE
LH Cont to thalamus	rs2600761	chr2	237,585,984	T	G	0.217256	-0.050445	0.00892877	1.60713e-08	237,575,558	237,609,808	ACKR3	FALSE	FALSE
RH Cont to thalamus	rs2600761	chr2	237,585,984	T	G	0.217256	-0.0530391	0.00919346	7.96398e-09	237,581,541	237,637,191	ACKR3	FALSE	FALSE
RH Cont to thalamus	rs6796857	chr3	33,541,220	G	A	0.0276722	0.136605	0.0231302	3.50752e-09	33,306,582	33,836,604	CLASP2	FALSE	TRUE
RH Default to pallidum	rs73137387	chr3	89,464,194	C	T	0.251525	-0.0589872	0.00892605	3.88419e-11	89,041,916	93,781,615	EPHA3	TRUE	FALSE
LH Limbic to RH DorsAttn	3:89474553_GT_G	chr3	89,474,553	G	GT	0.379413	-0.0530569	0.00782229	1.17896e-11	88,914,649	93,543,006	EPHA3	TRUE	FALSE
LH SomMot to RH Vis	rs67316928	chr3	89,482,234	C	T	0.390672	-0.0456168	0.00812633	1.98326e-08	89,248,669	90,503,193	EPHA3	FALSE	FALSE
LH SalVentAttn to RH Vis	rs67316928	chr3	89,482,234	C	T	0.390672	-0.0443746	0.00800846	3.00802e-08	89,041,916	94,184,180	EPHA3	FALSE	FALSE
LH Vis to LH Cont	rs35124509	chr3	89,521,693	C	T	0.393157	-0.0578506	0.00787526	2.04456e-13	89,041,916	94,121,904	EPHA3	TRUE	TRUE
RH DorsAttn to pallidum	rs35124509	chr3	89,521,693	C	T	0.393157	-0.0493399	0.00804076	8.45065e-10	88,516,514	90,473,595	EPHA3	FALSE	FALSE
RH Vis to hippocampus	rs2117137	chr3	89,525,505	G	A	0.404303	-0.0590527	0.00811699	3.4586e-13	88,682,254	94,406,014	EPHA3	TRUE	FALSE
RH Cont to hippocampus	rs185357408	chr3	133,464,947	A	C	0.0270374	0.134601	0.0245015	3.9384e-08	133,245,961	133,475,563	TF	FALSE	TRUE
RH Cont to hippocampus	rs6794370	chr3	133,490,334	C	A	0.804894	0.0546584	0.00992842	3.68638e-08	133,282,706	133,574,876	TF	FALSE	TRUE
LH Vis to thalamus	rs13079050	chr3	190,591,418	T	G	0.0942847	-0.0772225	0.0135663	1.25386e-08	190,587,740	190,678,743	GMNC	FALSE	FALSE
LH SomMot to RH SalVentAttn	rs34228163	chr3	190,626,464	AT	A	0.436032	0.0492448	0.00728805	1.40961e-11	190,591,315	190,678,743	GMNC	TRUE	FALSE
LH DorsAttn to RH SalVentAttn	rs4624605	chr3	190,640,121	T	G	0.377315	0.0437547	0.00739625	3.30271e-09	190,591,315	190,678,743	GMNC	FALSE	FALSE
LH Cont to thalamus	rs4624605	chr3	190,640,121	T	G	0.377315	0.0931165	0.00768466	8.56446e-34	190,587,481	190,678,743	GMNC	TRUE	FALSE
LH Default to RH SalVentAttn	rs4624605	chr3	190,640,121	T	G	0.377315	0.0463758	0.00746738	5.28336e-10	190,591,315	190,678,743	GMNC	FALSE	FALSE
LH SomMot to RH SomMot	rs4308324	chr3	190,640,134	T	A	0.377139	0.0436742	0.0073422	2.70807e-09	190,591,315	190,678,743	GMNC	FALSE	FALSE
LH SomMot to thalamus	rs4308324	chr3	190,640,134	T	A	0.377139	0.0634376	0.00797269	1.76482e-15	190,591,315	190,678,743	GMNC	TRUE	FALSE
LH DorsAttn to RH Default	rs4308324	chr3	190,640,134	T	A	0.377139	0.0501001	0.00746475	1.92575e-11	190,591,911	190,678,743	GMNC	TRUE	FALSE
LH Default to thalamus	rs4308324	chr3	190,640,134	T	A	0.377139	0.0950062	0.00773549	1.1337e-34	190,587,481	190,678,743	GMNC	TRUE	FALSE
Cross-hemisphere	rs4308324	chr3	190,640,134	T	A	0.377139	0.0489041	0.00696346	2.1722e-12	190,591,315	190,678,743	GMNC	TRUE	FALSE
LH Default to RH DorsAttn	rs4308325	chr3	190,640,155	C	A	0.383882	0.0545657	0.00719893	3.46338e-14	190,591,315	190,678,743	GMNC	TRUE	FALSE
LH Default to RH Cont	rs4308325	chr3	190,640,155	C	A	0.383882	0.0532963	0.00708841	5.52841e-14	190,591,315	190,678,743	GMNC	TRUE	FALSE
LH Default to RH Default	rs4308325	chr3	190,640,155	C	A	0.383882	0.0545114	0.00703747	9.49292e-15	190,591,315	190,678,743	GMNC	TRUE	FALSE
RH Limbic to putamen	rs4308325	chr3	190,640,155	C	A	0.383882	0.0492242	0.00756878	7.84332e-11	190,591,315	190,678,743	GMNC	TRUE	FALSE
LH DorsAttn to RH Cont	rs61067594	chr3	190,650,833	A	G	0.389264	0.0437258	0.0075093	5.78389e-09	190,592,836	190,678,743	GMNC	FALSE	FALSE
LH SalVentAttn to RH DorsAttn	rs61067594	chr3	190,650,833	A	G	0.389264	0.0472829	0.00729568	9.11591e-11	190,591,315	190,678,743	GMNC	TRUE	FALSE
LH SalVentAttn to RH Cont	rs61067594	chr3	190,650,833	A	G	0.389264	0.0508951	0.00737712	5.2348e-12	190,591,315	190,678,743	GMNC	TRUE	FALSE
LH SalVentAttn to RH Default	rs61067594	chr3	190,650,833	A	G	0.389264	0.0479239	0.00737019	7.90497e-11	190,591,315	190,678,743	GMNC	TRUE	FALSE
LH Cont to putamen	rs61067594	chr3	190,650,833	A	G	0.389264	0.0443202	0.00772102	9.45693e-09	190,592,836	190,678,743	GMNC	FALSE	FALSE
RH SomMot to thalamus	rs61067594	chr3	190,650,833	A	G	0.389264	0.0563658	0.00807747	2.99089e-12	190,591,418	190,678,743	GMNC	TRUE	FALSE
RH Limbic to thalamus	rs61067594	chr3	190,650,833	A	G	0.389264	0.079577	0.00761641	1.49486e-25	190,579,558	190,678,743	GMNC	TRUE	FALSE
LH SalVentAttn to thalamus	rs74712405	chr3	190,655,760	T	A	0.368251	0.0866154	0.00807049	7.17464e-27	190,587,481	190,678,743	GMNC	TRUE	FALSE
RH SalVentAttn to thalamus	rs74712405	chr3	190,655,760	T	A	0.368251	0.074499	0.00822943	1.39412e-19	190,587,481	190,678,743	GMNC	TRUE	FALSE
RH DorsAttn to thalamus	rs905124	chr3	190,657,360	A	T	0.381014	0.0768921	0.0078226	8.40427e-23	190,587,481	190,678,743	GMNC	TRUE	FALSE
RH Cont to thalamus	rs905124	chr3	190,657,360	A	T	0.381014	0.102748	0.00784634	3.51318e-39	190,587,481	190,743,971	GMNC	TRUE	TRUE
RH Default to thalamus	rs905124	chr3	190,657,360	A	T	0.381014	0.0962691	0.00775329	2.12569e-35	190,587,481	190,678,743	GMNC	TRUE	FALSE
LH DorsAttn to thalamus	3:190664528_CTTT_C	chr3	190,664,528	C	CTTT	0.386786	0.0683032	0.00787385	4.14668e-18	190,588,102	190,678,743	GMNC	TRUE	FALSE
LH SalVentAttn to RH SomMot	rs147618098	chr3	190,665,048	TTTAA	T	0.382102	0.0471033	0.007355	1.51102e-10	190,591,315	190,678,743	GMNC	TRUE	FALSE
LH SalVentAttn to RH SalVentAttn	rs147618098	chr3	190,665,048	TTTAA	T	0.382102	0.0621795	0.00727918	1.31826e-17	190,591,315	190,678,743	GMNC	TRUE	FALSE
LH Limbic to thalamus	rs9842055	chr3	190,678,743	G	T	0.434522	0.0673941	0.00739874	8.3253e-20	190,587,481	190,678,743	GMNC	TRUE	FALSE
LH Limbic to putamen	rs9842055	chr3	190,678,743	G	T	0.434522	0.0568818	0.00758188	6.26902e-14	190,591,315	190,678,743	GMNC	TRUE	FALSE
LH Cont to LH Cont	rs12501367	chr4	5,710,810	T	G	0.106674	-0.0755208	0.012273	7.58368e-10	5,651,961	5,721,021	EVC2	FALSE	TRUE
LH SalVentAttn to amygdala	rs7664418	chr4	53,090,460	A	G	0.984805	0.190708	0.0337229	1.55718e-08	53,090,460	53,090,852	SPATA18	FALSE	TRUE
LH SomMot to RH SomMot	rs1391762	chr4	54,755,157	G	A	0.824028	-0.0593985	0.00928218	1.56196e-10	54,734,338	54,956,806	ENSG00000282278	TRUE	TRUE
LH SalVentAttn to RH SomMot	rs1391762	chr4	54,755,157	G	A	0.824028	-0.0542189	0.00931659	5.89861e-09	54,619,669	54,936,373	ENSG00000282278	FALSE	FALSE
LH Default to RH DorsAttn	rs1391762	chr4	54,755,157	G	A	0.824028	-0.0501294	0.00918909	4.88866e-08	54,660,405	54,938,286	ENSG00000282278	FALSE	FALSE
LH DorsAttn to RH SomMot	rs1391763	chr4	54,755,338	A	T	0.820819	-0.0554483	0.00975303	1.30629e-08	54,734,338	54,938,255	ENSG00000282278	FALSE	FALSE
LH SomMot to RH SalVentAttn	rs1915719	chr4	54,827,056	C	T	0.395107	-0.0409104	0.00727775	1.89531e-08	54,739,197	54,956,806	ENSG00000282278	FALSE	FALSE
LH Default to hippocampus	rs35225200	chr4	103,146,888	C	A	0.0781855	-0.115334	0.0149823	1.38166e-14	102,540,919	103,388,441	SLC39A8	TRUE	FALSE
LH SomMot to amygdala	rs13107325	chr4	103,188,709	T	C	0.0697604	-0.0946559	0.0157316	1.77771e-09	102,570,753	103,368,088	SLC39A8	FALSE	FALSE
LH SalVentAttn to amygdala	rs13107325	chr4	103,188,709	T	C	0.0697604	-0.106565	0.0153041	3.32736e-12	102,666,785	103,388,441	SLC39A8	TRUE	FALSE
LH Limbic to caudate	rs13107325	chr4	103,188,709	T	C	0.0697604	-0.129895	0.0148236	1.90546e-18	102,666,785	103,388,441	SLC39A8	TRUE	FALSE
LH Limbic to hippocampus	rs13107325	chr4	103,188,709	T	C	0.0697604	-0.125233	0.0157818	2.09991e-15	102,195,416	103,388,441	SLC39A8	TRUE	FALSE
RH SomMot to amygdala	rs13107325	chr4	103,188,709	T	C	0.0697604	-0.0936863	0.0153868	1.13794e-09	101,920,593	103,388,441	SLC39A8	FALSE	FALSE
RH Limbic to hippocampus	rs13107325	chr4	103,188,709	T	C	0.0697604	-0.199318	0.0160697	2.50553e-35	102,195,416	104,163,862	SLC39A8	TRUE	TRUE
RH Default to hippocampus	rs13107325	chr4	103,188,709	T	C	0.0697604	-0.124226	0.0155123	1.16386e-15	102,076,834	103,388,441	SLC39A8	TRUE	FALSE
RH Limbic to caudate	rs13135092	chr4	103,198,082	G	A	0.0782375	-0.0771184	0.0140753	4.27809e-08	102,702,364	104,163,862	SLC39A8	FALSE	FALSE
RH Cont to hippocampus	rs13135092	chr4	103,198,082	G	A	0.0782375	-0.133616	0.0147551	1.358e-19	102,666,785	103,388,441	SLC39A8	TRUE	FALSE
RH SalVentAttn to hippocampus	rs13140486	chr4	103,387,161	T	A	0.0839423	-0.0802284	0.0145678	3.64477e-08	102,702,364	104,350,590	SLC39A8	FALSE	FALSE
LH DorsAttn to RH Default	rs6838547	chr4	161,795,436	A	G	0.0149953	0.169625	0.0298547	1.33355e-08	161,548,456	161,795,436	FSTL5	FALSE	TRUE
LH Cont to amygdala	rs10054969	chr5	61,196,538	T	C	0.032051	0.122341	0.0216182	1.521e-08	61,196,538	62,122,065	ZSWIM6	FALSE	TRUE
RH SomMot to hippocampus	rs550362600	chr5	64,827,335	AT	A	0.276815	0.0483953	0.00853153	1.40708e-08	64,762,789	65,024,934	CENPK	FALSE	TRUE
RH Default to caudate	rs17622455	chr5	89,995,803	G	A	0.0774241	-0.0756289	0.0137905	4.15461e-08	89,840,182	90,022,341	ADGRV1	FALSE	TRUE
RH Vis to RH SomMot	rs115136616	chr5	93,021,116	T	C	0.0506646	0.11826	0.0185855	1.97834e-10	92,683,607	93,570,731	FAM172A	TRUE	TRUE
LH SalVentAttn to RH SalVentAttn	rs10214266	chr5	93,897,061	C	T	0.468106	-0.039624	0.00701896	1.64911e-08	93,832,263	94,190,819	KIAA0825	FALSE	FALSE
LH SalVentAttn to RH Cont	rs10214266	chr5	93,897,061	C	T	0.468106	-0.0450358	0.00717108	3.38143e-10	93,832,263	94,310,459	KIAA0825	FALSE	TRUE
LH Limbic to RH SalVentAttn	rs4467693	chr5	105,944,600	C	A	0.176826	-0.0586261	0.00999178	4.42599e-09	105,895,027	106,070,130	EFNA5	FALSE	TRUE
LH Cont to RH SalVentAttn	rs546102474	chr5	122,742,087	CA	C	0.426115	0.0476953	0.0076524	4.58395e-10	122,624,476	123,152,620	CEP120	FALSE	TRUE
RH Default to amygdala	rs4535419	chr5	179,048,449	G	T	0.459893	-0.0453935	0.00735009	6.57809e-10	178,879,859	179,115,566	HNRNPH1	FALSE	TRUE
RH DorsAttn to RH Limbic	5:179052660_CAA_C	chr5	179,052,660	C	CAA	0.455056	-0.044965	0.00809724	2.80602e-08	178,946,174	179,485,000	HNRNPH1	FALSE	FALSE
RH Vis to amygdala	rs113179313	chr5	179,060,529	A	G	0.407009	-0.0408105	0.0074692	4.65961e-08	178,957,208	179,115,566	HNRNPH1	FALSE	FALSE
LH Limbic to thalamus	rs113432335	chr6	7,304,048	A	G	0.0304576	-0.116204	0.0213134	4.976e-08	7,150,824	7,304,048	SSR1	FALSE	TRUE
RH Cont to hippocampus	rs1233478	chr6	29,477,821	T	G	0.200908	0.0602069	0.00979849	8.02121e-10	25,219,582	32,776,590	MAS1L	FALSE	TRUE
RH Default to hippocampus	rs2535324	chr6	30,718,035	C	A	0.336403	0.0453264	0.00830316	4.78994e-08	25,789,390	32,607,175	IER3	FALSE	FALSE
LH Default to RH Vis	rs3095338	chr6	30,731,401	T	A	0.170504	0.0592261	0.00978604	1.42968e-09	25,818,755	32,667,595	IER3	FALSE	FALSE
LH Cont to accumbens	rs560321359	chr6	33,580,689	T	C	0.0315414	-0.123488	0.0221563	2.49678e-08	32,802,364	33,887,984	ITPR3	FALSE	TRUE
Cross-hemisphere	rs10214472	chr6	40,805,684	C	T	0.0163874	-0.148052	0.0269241	3.82235e-08	40,638,030	40,820,277	UNC5CL	FALSE	TRUE
RH Vis to pallidum	rs55687220	chr6	43,952,263	A	G	0.0792922	-0.0839748	0.0148369	1.51478e-08	43,914,717	43,957,326	MRPL14	FALSE	TRUE
LH Vis to LH Limbic	rs2173890	chr6	117,948,101	A	T	0.681796	-0.0469747	0.00832275	1.66016e-08	117,856,627	117,989,912	GOPC	FALSE	TRUE
RH Cont to RH Cont	rs117840759	chr6	117,953,691	T	C	0.0239244	-0.142797	0.0254868	2.10911e-08	117,877,654	118,984,067	GOPC	FALSE	FALSE
LH DorsAttn to LH SalVentAttn	6:131885866_AT_A	chr6	131,885,866	A	AT	0.231035	0.0483514	0.00886071	4.84708e-08	131,801,523	131,974,452	ARG1	FALSE	TRUE
LH Limbic to putamen	rs798510	chr7	2,783,338	T	C	0.300689	-0.0454973	0.00801371	1.36729e-08	2,678,169	2,924,082	AMZ1, GNA12	FALSE	FALSE
LH Cont to thalamus	rs798508	chr7	2,783,815	G	C	0.301487	-0.0451031	0.00803451	1.98075e-08	2,663,076	2,924,082	AMZ1, GNA12	FALSE	FALSE
LH Cont to hippocampus	rs798506	chr7	2,788,912	C	T	0.296224	0.0470235	0.00856576	4.02606e-08	2,749,790	2,923,035	AMZ1, GNA12	FALSE	FALSE
LH SalVentAttn to accumbens	rs798499	chr7	2,792,013	A	G	0.432184	0.0424998	0.00771366	3.59484e-08	2,728,406	2,924,949	AMZ1, GNA12	FALSE	FALSE
RH SalVentAttn to putamen	rs798498	chr7	2,795,882	G	T	0.313091	0.050125	0.00863402	6.41653e-09	2,711,952	2,913,079	AMZ1, GNA12	FALSE	FALSE
RH Limbic to putamen	rs368699386	chr7	2,803,883	C	T	0.278992	-0.0480102	0.00838068	1.01219e-08	2,678,169	2,928,260	AMZ1, GNA12	FALSE	FALSE
RH Cont to accumbens	7:2806021_CT_C	chr7	2,806,021	C	CT	0.433159	0.0436093	0.0076969	1.46312e-08	2,747,780	2,928,260	AMZ1, GNA12	FALSE	FALSE
LH Cont to putamen	rs571208715	chr7	2,827,786	CA	C	0.32294	-0.046226	0.00815121	1.41922e-08	2,678,169	2,915,828	GNA12	FALSE	FALSE
LH Default to RH Cont	rs571208715	chr7	2,827,786	CA	C	0.32294	-0.0444721	0.0074819	2.78234e-09	2,635,067	2,928,260	GNA12	FALSE	FALSE
LH Default to RH Default	rs571208715	chr7	2,827,786	CA	C	0.32294	-0.0435894	0.00742127	4.26511e-09	2,652,838	2,924,082	GNA12	FALSE	FALSE
RH SomMot to pallidum	rs3996402	chr7	2,871,038	CT	C	0.409741	0.0473866	0.00768497	6.99778e-10	2,747,780	2,913,079	GNA12	FALSE	TRUE
LH Vis to caudate	rs10278512	chr7	19,620,872	G	A	0.354748	-0.0472465	0.00807098	4.80242e-09	19,423,511	19,766,436	POLR1F	FALSE	FALSE
RH Vis to caudate	rs1158069	chr7	19,643,101	A	G	0.374604	-0.0521045	0.00788786	3.95731e-11	19,448,729	19,653,149	POLR1F	TRUE	TRUE
LH Vis to RH Limbic	rs10232942	chr7	19,647,250	A	G	0.360187	0.0437823	0.00793652	3.45693e-08	19,342,762	19,852,881	POLR1F	FALSE	FALSE
LH SalVentAttn to amygdala	rs141628902	chr7	43,818,855	T	C	0.02625	0.161181	0.0242297	2.88735e-11	43,566,419	44,122,552	BLVRA	TRUE	TRUE
LH Cont to amygdala	rs975360	chr7	81,411,028	C	T	0.399632	-0.0451544	0.0077426	5.47861e-09	81,410,263	81,567,544	HGF	FALSE	FALSE
RH DorsAttn to amygdala	rs975360	chr7	81,411,028	C	T	0.399632	-0.0477256	0.00759224	3.25522e-10	81,327,065	81,535,498	HGF	FALSE	FALSE
RH Cont to amygdala	rs975360	chr7	81,411,028	C	T	0.399632	-0.0498348	0.00764829	7.22936e-11	81,352,116	81,567,544	HGF	TRUE	TRUE
LH Cont to accumbens	rs1922058	chr7	81,583,527	A	G	0.397547	0.0457471	0.00768847	2.67991e-09	81,323,557	81,669,553	CACNA2D1	FALSE	TRUE
RH Cont to amygdala	7:83572807_CA_C	chr7	83,572,807	C	CA	0.760925	-0.0485299	0.00884631	4.11405e-08	83,566,345	83,778,392	SEMA3A	FALSE	FALSE
LH Vis to RH Vis	rs13228652	chr7	83,761,158	C	G	0.178446	0.0651669	0.00978723	2.76885e-11	83,568,943	83,799,292	SEMA3A	TRUE	TRUE
LH Limbic to RH Limbic	rs916784	chr7	117,599,514	G	A	0.410737	0.0461339	0.00769541	2.03493e-09	117,494,837	117,714,037	CTTNBP2	FALSE	FALSE
LH Limbic to RH Default	rs2402273	chr7	117,600,424	C	T	0.407308	0.0447931	0.0077316	6.89271e-09	117,494,837	118,667,566	CTTNBP2	FALSE	FALSE
LH Default to RH Limbic	rs150346963	chr7	117,625,599	T	C	0.40746	0.0558364	0.00763154	2.54449e-13	117,477,299	119,105,162	CTTNBP2	TRUE	TRUE
LH Vis to pallidum	rs549829667	chr7	120,772,016	GT	G	0.379139	-0.0502366	0.00822547	1.01237e-09	119,804,890	121,027,434	CPED1	FALSE	FALSE
LH Vis to LH SalVentAttn	rs2536150	chr7	120,908,082	C	T	0.171799	-0.0623985	0.0108211	8.09916e-09	120,634,679	121,270,684	CPED1	FALSE	FALSE
RH SomMot to RH Cont	rs10668066	chr7	120,965,464	GCACC	G	0.250827	0.049001	0.00879027	2.48302e-08	120,910,746	121,040,782	WNT16	FALSE	FALSE
LH SomMot to LH Cont	rs3779381	chr7	120,966,790	G	A	0.263286	0.0553224	0.00859956	1.24971e-10	120,910,746	121,040,782	WNT16	TRUE	FALSE
LH Cont to RH SomMot	rs3779381	chr7	120,966,790	G	A	0.263286	0.0538552	0.00886581	1.24386e-09	120,910,746	121,081,759	WNT16	FALSE	FALSE
LH SalVentAttn to LH Cont	rs142005327	chr7	120,969,969	GCT	G	0.263551	0.0614528	0.00855692	6.88652e-13	120,853,581	121,040,782	WNT16	TRUE	TRUE
LH Default to accumbens	rs142005327	chr7	120,969,969	GCT	G	0.263551	-0.0463675	0.00820722	1.60827e-08	120,869,464	121,040,782	WNT16	FALSE	FALSE
RH Vis to RH SalVentAttn	rs142005327	chr7	120,969,969	GCT	G	0.263551	0.052301	0.00897804	5.69639e-09	120,920,827	121,108,696	WNT16	FALSE	FALSE
RH Vis to hippocampus	rs142005327	chr7	120,969,969	GCT	G	0.263551	0.0532519	0.00909607	4.78784e-09	120,910,746	121,040,782	WNT16	FALSE	FALSE
RH SomMot to RH SalVentAttn	rs142005327	chr7	120,969,969	GCT	G	0.263551	0.0447752	0.00802519	2.4144e-08	120,913,298	121,040,782	WNT16	FALSE	FALSE
RH SomMot to RH Default	rs7808155	chr7	121,000,931	G	A	0.282678	0.0488447	0.00818784	2.4386e-09	120,567,506	121,108,064	FAM3C	FALSE	FALSE
LH Vis to RH SalVentAttn	rs7801915	chr7	121,039,724	T	G	0.282006	0.0495109	0.00894302	3.09008e-08	120,910,746	121,040,782	FAM3C	FALSE	FALSE
LH DorsAttn to LH Default	rs4128399	chr7	151,498,679	C	T	0.16752	0.0536607	0.00961083	2.35912e-08	151,496,826	151,504,498	PRKAG2	FALSE	FALSE
LH Cont to LH Default	rs4128399	chr7	151,498,679	C	T	0.16752	0.0567553	0.00971935	5.2383e-09	151,492,565	151,504,690	PRKAG2	FALSE	TRUE
RH Vis to caudate	rs9969466	chr8	10,512,511	C	G	0.567907	-0.0424028	0.00768698	3.46434e-08	8,088,230	11,895,484	RP1L1	FALSE	FALSE
LH Vis to caudate	rs7840344	chr8	10,726,464	G	T	0.623192	-0.044706	0.00790708	1.56834e-08	8,088,230	11,895,484	XKR6	FALSE	TRUE
LH Vis to caudate	rs147847538	chr8	19,540,422	A	T	0.0129044	-0.194633	0.0351587	3.09713e-08	19,540,422	19,540,422	CSGALNACT1	FALSE	TRUE
RH Vis to RH SomMot	rs71548883	chr8	23,101,514	CT	C	0.389387	0.0517919	0.00832962	5.04208e-10	23,091,423	23,348,501	CHMP7	FALSE	TRUE
LH Vis to pallidum	rs999574	chr8	24,730,823	C	T	0.0749588	0.0850239	0.0151465	1.98344e-08	24,524,873	24,858,729	NEFM	FALSE	TRUE
LH Default to putamen	rs199790004	chr8	26,427,757	A	AG	0.617723	0.0627534	0.00826152	3.05703e-14	26,320,538	26,582,563	DPYSL2	TRUE	TRUE
LH Default to RH SalVentAttn	rs7834325	chr8	26,461,360	T	G	0.496666	0.0396995	0.00719033	3.36628e-08	26,350,173	26,679,065	DPYSL2	FALSE	FALSE
LH SomMot to LH Limbic	rs3202419	chr8	82,671,150	T	C	0.318376	-0.0483285	0.0087554	3.39281e-08	82,451,169	83,540,494	CHMP4C	FALSE	TRUE
LH Limbic to RH DorsAttn	rs117535764	chr8	92,552,351	T	C	0.0193303	0.152794	0.0278215	3.9753e-08	92,277,107	92,814,685	SLC26A7	FALSE	TRUE
RH Vis to RH DorsAttn	rs1654728	chr8	108,394,663	A	G	0.582013	0.0416969	0.00746164	2.29483e-08	108,393,799	108,638,344	ANGPT1	FALSE	TRUE
RH Limbic to thalamus	rs34218333	chr8	124,682,971	A	T	0.19679	0.0531109	0.00942622	1.75695e-08	124,560,498	124,743,579	ANXA13	FALSE	TRUE
LH Cont to RH Cont	rs1865249	chr8	142,215,982	C	A	0.605507	0.048501	0.00750961	1.05726e-10	142,200,205	142,253,481	SLC45A4	TRUE	TRUE
LH Cont to RH DorsAttn	rs753779	chr8	142,228,809	C	T	0.598456	0.046319	0.00754088	8.12905e-10	142,200,205	142,252,758	SLC45A4	FALSE	FALSE
LH DorsAttn to RH Vis	rs7010805	chr8	144,976,720	C	T	0.472125	0.0416121	0.00745057	2.33572e-08	144,972,454	145,086,428	PLEC	FALSE	FALSE
LH Cont to RH SalVentAttn	rs6992333	chr8	144,993,377	G	A	0.432537	0.0429297	0.00752434	1.16038e-08	144,939,539	145,187,136	PLEC	FALSE	FALSE
LH SalVentAttn to RH SomMot	rs6558407	chr8	144,995,494	T	C	0.425785	0.0492539	0.00712823	4.85736e-12	144,971,538	145,284,939	PLEC	TRUE	TRUE
LH SalVentAttn to RH DorsAttn	rs6558407	chr8	144,995,494	T	C	0.425785	0.0473921	0.00711851	2.78356e-11	144,971,538	145,267,725	PLEC	TRUE	FALSE
LH Cont to RH Default	rs6558407	chr8	144,995,494	T	C	0.425785	0.0404331	0.00718343	1.81602e-08	144,939,539	145,086,428	PLEC	FALSE	FALSE
LH Cont to caudate	rs7833924	chr8	144,996,029	G	A	0.431474	0.0435745	0.00753263	7.26123e-09	144,972,454	145,290,270	PLEC	FALSE	FALSE
RH DorsAttn to pallidum	rs55984967	chr8	145,001,300	A	T	0.425252	0.0508337	0.00793379	1.48173e-10	144,971,538	145,238,609	PLEC	TRUE	FALSE
LH Vis to RH Vis	rs6993938	chr8	145,011,204	G	A	0.403619	0.0424124	0.00759617	2.35874e-08	144,971,538	145,238,609	PLEC	FALSE	FALSE
LH SomMot to RH SomMot	rs6993938	chr8	145,011,204	G	A	0.403619	0.0431618	0.00714223	1.51105e-09	144,972,454	145,238,609	PLEC	FALSE	FALSE
LH SomMot to RH DorsAttn	rs6993938	chr8	145,011,204	G	A	0.403619	0.0441016	0.00747615	3.65772e-09	144,971,538	145,238,609	PLEC	FALSE	FALSE
LH SomMot to RH SalVentAttn	rs6993938	chr8	145,011,204	G	A	0.403619	0.0414899	0.00722279	9.22975e-09	144,971,538	145,086,428	PLEC	FALSE	FALSE
LH DorsAttn to RH SalVentAttn	rs6993938	chr8	145,011,204	G	A	0.403619	0.0426698	0.00718392	2.85667e-09	144,971,538	145,086,428	PLEC	FALSE	FALSE
LH DorsAttn to RH Default	rs6993938	chr8	145,011,204	G	A	0.403619	0.0402629	0.00725479	2.85943e-08	144,971,538	145,056,470	PLEC	FALSE	FALSE
LH SalVentAttn to RH SalVentAttn	rs6993938	chr8	145,011,204	G	A	0.403619	0.0414841	0.00708872	4.85333e-09	144,972,454	145,086,428	PLEC	FALSE	FALSE
Cross-hemisphere	rs6993938	chr8	145,011,204	G	A	0.403619	0.0437731	0.00676141	9.54553e-11	144,971,122	145,245,647	PLEC	TRUE	FALSE
LH Default to RH DorsAttn	rs11784501	chr8	145,013,315	T	G	0.405589	0.0437472	0.00707469	6.26455e-10	144,971,080	145,284,939	PLEC	FALSE	FALSE
LH DorsAttn to RH DorsAttn	rs4073082	chr8	145,013,949	T	C	0.399766	0.0492558	0.00742879	3.34811e-11	144,971,122	145,086,428	PLEC	TRUE	FALSE
LH Cont to RH DorsAttn	rs4073082	chr8	145,013,949	T	C	0.399766	0.0481531	0.00753495	1.65208e-10	144,971,080	145,238,609	PLEC	TRUE	FALSE
LH DorsAttn to RH SomMot	rs74933891	chr8	145,032,332	CTG	C	0.401324	0.0486832	0.0076677	2.16536e-10	144,971,538	145,238,609	PLEC	TRUE	FALSE
LH Cont to putamen	rs7013938	chr8	145,050,336	C	A	0.418145	0.0433548	0.00758516	1.09227e-08	144,972,454	145,286,483	PLEC	FALSE	FALSE
LH Limbic to thalamus	rs750977876	chr9	3,311,844	A	AC	0.100277	0.0716096	0.0119529	2.08598e-09	3,223,441	3,443,997	RFX3	FALSE	TRUE
LH DorsAttn to putamen	rs4744239	chr9	96,166,382	T	C	0.582802	0.0448435	0.00804941	2.53239e-08	95,889,297	96,384,022	FAM120AOS	FALSE	TRUE
LH Cont to pallidum	rs117552925	chr9	100,746,983	T	C	0.287716	-0.0480049	0.00856205	2.0621e-08	100,621,002	100,868,532	ANP32B	FALSE	TRUE
LH Cont to thalamus	rs140589730	chr9	113,664,011	TCA	T	0.21302	0.0521004	0.00899177	6.86357e-09	113,317,039	113,786,825	LPAR1	FALSE	TRUE
LH Default to thalamus	rs140589730	chr9	113,664,011	TCA	T	0.21302	0.0522978	0.00903717	7.16671e-09	113,334,917	113,923,373	LPAR1	FALSE	FALSE
RH SalVentAttn to pallidum	rs1409682	chr9	113,665,419	A	G	0.211958	-0.0502246	0.00899517	2.35711e-08	113,646,264	114,351,183	LPAR1	FALSE	FALSE
RH SomMot to caudate	rs415978	chr9	118,985,910	A	G	0.399246	0.0487612	0.00760358	1.42745e-10	118,918,479	119,001,088	PAPPA	TRUE	TRUE
LH Limbic to amygdala	rs117614546	chr9	120,601,908	G	A	0.0610451	-0.0852118	0.01534	2.77805e-08	120,541,567	120,619,093	ENSG00000285082	FALSE	TRUE
RH SalVentAttn to RH Default	9:125665127_CA_C	chr9	125,665,127	C	CA	0.171505	-0.0530329	0.00964851	3.87436e-08	125,601,801	126,044,010	RC3H2	FALSE	TRUE
RH Limbic to hippocampus	rs532813	chr10	18,229,566	A	G	0.679848	0.0490059	0.00875516	2.17621e-08	17,966,561	18,277,652	SLC39A12	FALSE	TRUE
LH SalVentAttn to caudate	rs10828246	chr10	21,769,216	C	T	0.354901	-0.044702	0.0081253	3.76409e-08	21,617,422	22,671,116	SKIDA1	FALSE	FALSE
LH SalVentAttn to RH SalVentAttn	rs7072776	chr10	22,032,942	G	A	0.725633	-0.0431456	0.00782638	3.53077e-08	21,766,969	22,299,503	MLLT10	FALSE	FALSE
RH Default to thalamus	rs7072776	chr10	22,032,942	G	A	0.725633	-0.0496008	0.00837926	3.22968e-09	21,766,969	22,501,895	MLLT10	FALSE	TRUE
LH Cont to thalamus	10:22258152_CA_C	chr10	22,258,152	C	CA	0.706941	-0.0470681	0.0081382	7.31156e-09	21,766,969	22,298,641	DNAJC1	FALSE	FALSE
LH Default to thalamus	10:22258152_CA_C	chr10	22,258,152	C	CA	0.706941	-0.0464519	0.00818241	1.37038e-08	21,766,969	22,486,618	DNAJC1	FALSE	FALSE
RH Cont to thalamus	10:22258152_CA_C	chr10	22,258,152	C	CA	0.706941	-0.0469496	0.00837563	2.07654e-08	21,766,969	22,501,895	DNAJC1	FALSE	FALSE
LH Vis to LH Cont	rs12355572	chr10	50,450,584	T	C	0.0355465	0.116465	0.0207593	2.02051e-08	50,210,633	50,479,569	ASAH2B	FALSE	TRUE
LH Cont to hippocampus	rs148852603	chr10	63,828,310	C	G	0.0138809	0.187531	0.0341195	3.87793e-08	63,828,310	63,828,310	ARID5B	FALSE	TRUE
LH SomMot to RH SomMot	rs913422	chr10	94,847,115	G	A	0.416387	0.041498	0.00732232	1.45034e-08	94,772,638	94,908,958	CYP26A1	FALSE	TRUE
LH DorsAttn to amygdala	rs5788199	chr10	118,649,704	TA	T	0.752456	0.0552872	0.00867147	1.82058e-10	118,545,265	118,896,767	ENO4, SHTN1	TRUE	TRUE
LH Vis to RH Vis	rs10886016	chr10	118,668,311	A	G	0.254153	-0.0504508	0.00862575	4.94948e-09	118,606,810	118,896,767	ENO4, SHTN1	FALSE	FALSE
LH Vis to RH Limbic	rs10886016	chr10	118,668,311	A	G	0.254153	-0.0475419	0.00870739	4.76255e-08	118,613,930	118,896,767	ENO4, SHTN1	FALSE	FALSE
RH Vis to RH SomMot	rs719012	chr10	118,689,195	C	T	0.750759	0.054015	0.00942191	9.87188e-09	118,568,367	118,896,767	SHTN1	FALSE	FALSE
LH Limbic to RH DorsAttn	rs4751614	chr10	118,696,266	T	A	0.234214	-0.0502751	0.00883241	1.25476e-08	118,606,810	118,896,767	SHTN1	FALSE	FALSE
LH Vis to RH SalVentAttn	rs7074047	chr10	118,709,379	T	A	0.74411	0.0572765	0.0090558	2.53501e-10	118,575,606	118,896,767	SHTN1	FALSE	FALSE
LH DorsAttn to RH Limbic	rs11245342	chr10	126,414,084	T	C	0.263895	0.057059	0.00854187	2.39056e-11	126,259,339	126,579,025	ENSG00000258539, FAM53B	TRUE	FALSE
LH SalVentAttn to caudate	rs10901810	chr10	126,414,510	A	G	0.138225	0.0615407	0.0112874	4.97577e-08	126,183,240	126,566,311	ENSG00000258539, FAM53B	FALSE	FALSE
LH Vis to RH Limbic	rs775131111	chr10	126,468,233	T	TGTGAACCTGGGAG	0.554905	-0.0501618	0.00770831	7.64188e-11	126,302,936	126,560,286	EEF1AKMT2, ENSG00000258539	TRUE	FALSE
LH Vis to RH Vis	rs11245366	chr10	126,482,849	T	C	0.563362	-0.0756844	0.00755666	1.30197e-23	126,192,509	126,577,536	EEF1AKMT2	TRUE	TRUE
LH Default to RH DorsAttn	rs4963048	chr11	1,481,930	G	A	0.679992	-0.0426465	0.00750177	1.30918e-08	1,419,437	1,684,266	BRSK2	FALSE	TRUE
Cross-hemisphere	rs4963048	chr11	1,481,930	G	A	0.679992	-0.0396751	0.00718056	3.28821e-08	1,407,479	1,682,109	BRSK2	FALSE	FALSE
LH DorsAttn to RH SalVentAttn	rs118109180	chr11	1,483,180	G	A	0.0937722	-0.0665285	0.012174	4.63394e-08	1,472,475	1,678,055	BRSK2	FALSE	FALSE
LH DorsAttn to RH SomMot	rs115626282	chr11	10,283,213	T	C	0.0184833	0.162488	0.0290984	2.34925e-08	10,195,705	10,365,127	SBF2	FALSE	TRUE
LH Vis to RH Vis	rs34171876	chr11	14,353,957	C	G	0.35289	-0.0460747	0.00787878	4.97657e-09	14,256,444	14,934,686	RRAS2	FALSE	TRUE
LH DorsAttn to LH SalVentAttn	rs10734390	chr11	27,332,214	A	T	0.616162	-0.0414207	0.00757793	4.60384e-08	27,265,644	27,653,122	CCDC34	FALSE	FALSE
RH Vis to RH Default	rs7938260	chr11	27,347,736	C	T	0.722606	-0.0445449	0.00802814	2.87978e-08	27,265,644	27,507,764	CCDC34	FALSE	TRUE
LH SalVentAttn to RH SalVentAttn	rs117424611	chr11	48,080,350	A	G	0.025918	0.130552	0.0220009	2.95733e-09	46,418,424	50,651,301	PTPRJ	FALSE	TRUE
LH SomMot to thalamus	rs61900578	chr11	111,066,554	C	G	0.0574345	0.0991567	0.0164787	1.7737e-09	110,905,063	111,083,785	POU2AF2	FALSE	TRUE
LH SalVentAttn to LH Default	rs2230378	chr12	26,809,412	G	T	0.0935708	-0.065864	0.012074	4.89598e-08	26,645,840	27,064,785	ITPR2	FALSE	TRUE
LH Default to amygdala	rs11105832	chr12	77,988,123	T	C	0.244631	0.0455388	0.00784459	6.43191e-09	77,873,946	78,311,898	NAV3	FALSE	TRUE
RH SalVentAttn to pallidum	rs35838276	chr12	91,212,470	C	T	0.0469373	-0.101168	0.0174731	7.04239e-09	89,757,569	91,944,104	CCER1	FALSE	TRUE
LH Vis to thalamus	rs12146713	chr12	106,476,805	C	T	0.0962291	-0.0744917	0.0132874	2.06828e-08	106,378,143	106,510,413	NUAK1	FALSE	FALSE
LH SomMot to RH SomMot	rs12146713	chr12	106,476,805	C	T	0.0962291	-0.0682546	0.0119143	1.01142e-08	106,385,973	106,510,413	NUAK1	FALSE	FALSE
LH DorsAttn to RH Default	rs12146713	chr12	106,476,805	C	T	0.0962291	-0.0690819	0.0121189	1.19553e-08	106,313,813	106,510,413	NUAK1	FALSE	FALSE
LH DorsAttn to thalamus	rs12146713	chr12	106,476,805	C	T	0.0962291	-0.0958652	0.0128077	7.15649e-14	106,153,503	106,510,413	NUAK1	TRUE	FALSE
LH SalVentAttn to RH Default	rs12146713	chr12	106,476,805	C	T	0.0962291	-0.0728844	0.0120863	1.63625e-09	106,302,829	106,510,413	NUAK1	FALSE	FALSE
LH SalVentAttn to thalamus	rs12146713	chr12	106,476,805	C	T	0.0962291	-0.0888316	0.0128968	5.66239e-12	105,995,359	106,510,413	NUAK1	TRUE	FALSE
LH Limbic to thalamus	rs12146713	chr12	106,476,805	C	T	0.0962291	-0.0754783	0.0121255	4.82303e-10	106,365,661	106,510,413	NUAK1	FALSE	FALSE
LH Cont to thalamus	rs12146713	chr12	106,476,805	C	T	0.0962291	-0.113115	0.0124779	1.24337e-19	105,887,661	106,551,457	NUAK1	TRUE	TRUE
LH Cont to putamen	rs12146713	chr12	106,476,805	C	T	0.0962291	-0.0839954	0.012669	3.35738e-11	106,302,829	106,510,413	NUAK1	TRUE	FALSE
LH Default to RH Cont	rs12146713	chr12	106,476,805	C	T	0.0962291	-0.0743468	0.0116441	1.71471e-10	106,385,973	106,510,413	NUAK1	TRUE	FALSE
LH Default to RH Default	rs12146713	chr12	106,476,805	C	T	0.0962291	-0.0663407	0.0115464	9.1622e-09	106,443,251	106,510,413	NUAK1	FALSE	FALSE
LH Default to thalamus	rs12146713	chr12	106,476,805	C	T	0.0962291	-0.10767	0.0125422	9.11591e-18	106,118,334	106,551,457	NUAK1	TRUE	FALSE
RH SomMot to thalamus	rs12146713	chr12	106,476,805	C	T	0.0962291	-0.082795	0.0132367	3.97622e-10	106,182,075	106,510,413	NUAK1	FALSE	FALSE
RH SomMot to pallidum	rs12146713	chr12	106,476,805	C	T	0.0962291	0.0730682	0.0126134	6.91895e-09	106,364,743	106,510,413	NUAK1	FALSE	FALSE
RH DorsAttn to thalamus	rs12146713	chr12	106,476,805	C	T	0.0962291	-0.0812195	0.0127741	2.04216e-10	106,385,973	106,510,413	NUAK1	TRUE	FALSE
RH Limbic to thalamus	rs12146713	chr12	106,476,805	C	T	0.0962291	-0.0854976	0.012477	7.26273e-12	106,182,075	106,510,413	NUAK1	TRUE	FALSE
RH Limbic to putamen	rs12146713	chr12	106,476,805	C	T	0.0962291	-0.0854279	0.0124063	5.74513e-12	105,887,661	106,510,413	NUAK1	TRUE	FALSE
RH Cont to thalamus	rs12146713	chr12	106,476,805	C	T	0.0962291	-0.103629	0.0128077	5.91153e-16	106,118,334	106,510,413	NUAK1	TRUE	FALSE
RH Default to thalamus	rs12146713	chr12	106,476,805	C	T	0.0962291	-0.0953195	0.01265	4.87865e-14	105,995,359	106,510,413	NUAK1	TRUE	FALSE
Cross-hemisphere	rs12146713	chr12	106,476,805	C	T	0.0962291	-0.0676834	0.0112975	2.08521e-09	106,385,973	106,510,413	NUAK1	FALSE	FALSE
LH SomMot to thalamus	rs12370774	chr12	106,510,413	T	C	0.0965548	-0.101302	0.013366	3.48017e-14	105,972,506	106,551,457	NUAK1	TRUE	FALSE
LH Cont to LH Default	12:123453183_CT_C	chr12	123,453,183	C	CT	0.650068	0.0424527	0.00761281	2.45431e-08	123,394,018	123,897,177	ABCB9	FALSE	FALSE
LH Default to LH Default	rs1790094	chr12	123,586,688	C	T	0.713575	0.0487227	0.00794842	8.79589e-10	123,283,537	123,912,213	PITPNM2	FALSE	TRUE
Right-hemisphere	rs1790094	chr12	123,586,688	C	T	0.713575	0.0420456	0.00760401	3.21322e-08	123,394,018	123,927,513	PITPNM2	FALSE	FALSE
RH DorsAttn to RH Default	rs1790122	chr12	123,606,739	A	G	0.71126	0.0458155	0.00799318	9.93551e-09	123,274,480	123,913,433	PITPNM2	FALSE	FALSE
LH SomMot to LH Cont	12:123760297_CAA_C	chr12	123,760,297	C	CAA	0.70822	0.047725	0.00839194	1.29289e-08	122,827,919	123,913,433	CDK2AP1	FALSE	FALSE
Left-hemisphere	12:123760297_CAA_C	chr12	123,760,297	C	CAA	0.70822	0.0436128	0.00748637	5.68997e-09	123,339,117	123,913,433	CDK2AP1	FALSE	FALSE
LH SomMot to LH SalVentAttn	rs538218167	chr12	123,784,228	CAAAA	C	0.685221	0.0469024	0.0077448	1.3956e-09	123,409,694	123,913,433	SBNO1	FALSE	FALSE
LH Cont to thalamus	rs201944914	chr13	47,153,598	CT	C	0.778814	0.0518827	0.00896626	7.18952e-09	47,055,545	47,323,718	LRCH1	FALSE	TRUE
LH Default to thalamus	rs9316216	chr13	47,193,442	T	C	0.697109	0.0445677	0.00804429	3.01967e-08	47,055,545	47,323,718	LRCH1	FALSE	FALSE
LH Default to RH Vis	rs183492628	chr13	100,749,879	A	G	0.022016	-0.143115	0.0260353	3.86403e-08	100,651,488	101,245,012	PCCA	FALSE	TRUE
LH Vis to RH Vis	rs34844662	chr13	109,687,510	AT	A	0.339197	-0.0556199	0.00791513	2.1096e-12	109,617,271	109,801,588	MYO16	TRUE	TRUE
RH SomMot to putamen	rs72668364	chr14	31,423,086	T	C	0.463832	-0.0439649	0.00793699	3.03802e-08	31,358,377	31,687,059	STRN3	FALSE	TRUE
RH Vis to hippocampus	rs36111633	chr14	54,838,324	T	A	0.563582	-0.0485073	0.00803398	1.56268e-09	54,804,163	55,066,532	CDKN3	FALSE	TRUE
LH Cont to RH Vis	rs79814107	chr14	59,637,503	G	A	0.119733	0.0830781	0.0117644	1.64361e-12	59,449,138	60,033,892	DAAM1	TRUE	TRUE
LH Limbic to thalamus	rs1285841	chr14	91,881,387	T	C	0.441366	-0.0427116	0.00720529	3.06994e-09	91,818,025	92,098,486	CCDC88C	FALSE	FALSE
RH Limbic to thalamus	rs941760	chr14	91,881,751	T	C	0.440926	-0.0740744	0.00742538	1.94446e-23	91,797,894	92,100,211	CCDC88C	TRUE	FALSE
RH Cont to thalamus	rs941760	chr14	91,881,751	T	C	0.440926	-0.103499	0.00762608	5.89522e-42	91,719,121	92,104,748	CCDC88C	TRUE	TRUE
RH Default to thalamus	rs3742654	chr14	91,883,967	T	G	0.418589	-0.100513	0.00758693	4.62062e-40	91,719,121	92,157,528	CCDC88C	TRUE	FALSE
LH SalVentAttn to thalamus	rs1285847	chr14	91,884,655	C	T	0.441285	-0.0700044	0.00765738	6.12632e-20	91,726,866	92,104,349	CCDC88C	TRUE	FALSE
LH Cont to thalamus	rs1285847	chr14	91,884,655	C	T	0.441285	-0.0773436	0.0074149	1.79308e-25	91,797,894	92,098,486	CCDC88C	TRUE	FALSE
LH Default to thalamus	rs1285847	chr14	91,884,655	C	T	0.441285	-0.0778941	0.007452	1.42298e-25	91,719,121	92,098,486	CCDC88C	TRUE	FALSE
RH SalVentAttn to thalamus	rs1285847	chr14	91,884,655	C	T	0.441285	-0.0598856	0.00781078	1.75995e-14	91,719,121	92,100,211	CCDC88C	TRUE	FALSE
LH SomMot to thalamus	rs140317882	chr14	91,890,208	AGAC	A	0.419282	-0.0439852	0.00774909	1.37743e-08	91,859,501	92,094,336	CCDC88C	FALSE	FALSE
LH SalVentAttn to hippocampus	rs7142211	chr14	91,910,995	A	G	0.444676	0.049918	0.00797906	3.94657e-10	91,840,089	92,085,967	PPP4R3A	FALSE	FALSE
LH Cont to hippocampus	rs7142211	chr14	91,910,995	A	G	0.444676	0.0566305	0.0079067	7.93049e-13	91,838,778	92,085,967	PPP4R3A	TRUE	FALSE
LH DorsAttn to thalamus	14:91935080_CT_C	chr14	91,935,080	C	CT	0.431357	-0.0504649	0.0077498	7.42677e-11	91,806,588	92,098,486	PPP4R3A	TRUE	FALSE
RH DorsAttn to thalamus	rs142250966	chr14	91,939,168	ACAAC	A	0.47553	-0.0516172	0.00757507	9.48637e-12	91,719,121	92,100,211	PPP4R3A	TRUE	FALSE
RH SomMot to caudate	rs72700707	chr14	99,436,167	T	G	0.0425653	-0.104208	0.0189531	3.83681e-08	98,816,689	99,543,347	BCL11B	FALSE	TRUE
RH DorsAttn to hippocampus	rs12922803	chr16	1,709,719	G	A	0.0947381	0.0826539	0.0131452	3.2207e-10	1,571,862	1,807,723	CRAMP1, ENSG00000261732	FALSE	TRUE
RH Cont to putamen	rs146982387	chr16	6,967,558	G	A	0.0155184	0.181619	0.0325401	2.38611e-08	6,967,558	7,009,932	RBFOX1	FALSE	TRUE
RH Vis to RH Vis	rs4238961	chr16	30,380,486	C	T	0.332492	-0.0418719	0.00685452	1.00471e-09	29,931,593	30,466,798	TBC1D10B	FALSE	TRUE
RH Vis to RH Cont	rs4238961	chr16	30,380,486	C	T	0.332492	-0.0474126	0.00833929	1.30473e-08	29,931,593	30,438,138	TBC1D10B	FALSE	FALSE
RH Vis to RH SalVentAttn	rs116867835	chr16	50,377,551	A	G	0.0450561	0.109993	0.0191229	8.8245e-09	50,317,039	50,399,349	BRD7	FALSE	TRUE
LH Cont to RH Vis	rs4888638	chr16	77,533,574	C	G	0.671905	0.0461579	0.00819459	1.77374e-08	77,526,830	77,550,909	ADAMTS18	FALSE	TRUE
LH DorsAttn to RH DorsAttn	16:87221841_ATG_A	chr16	87,221,841	A	ATG	0.578984	-0.0443928	0.0074846	3.00684e-09	87,200,418	87,261,804	C16orf95	FALSE	FALSE
LH SalVentAttn to putamen	16:87221841_ATG_A	chr16	87,221,841	A	ATG	0.578984	0.0444826	0.00808017	3.68833e-08	87,211,963	87,410,371	C16orf95	FALSE	FALSE
LH SalVentAttn to pallidum	16:87221841_ATG_A	chr16	87,221,841	A	ATG	0.578984	0.045825	0.00778772	3.99825e-09	87,211,963	87,277,781	C16orf95	FALSE	FALSE
RH SalVentAttn to pallidum	16:87221841_ATG_A	chr16	87,221,841	A	ATG	0.578984	0.043513	0.00756762	8.92976e-09	87,216,713	87,277,781	C16orf95	FALSE	FALSE
LH Cont to thalamus	rs12149643	chr16	87,231,499	T	C	0.581718	-0.0436436	0.00747358	5.2289e-09	87,210,229	87,356,367	C16orf95	FALSE	FALSE
LH Limbic to thalamus	rs4843553	chr16	87,233,185	C	A	0.581643	-0.0530728	0.00728148	3.12896e-13	87,003,593	87,493,737	C16orf95	TRUE	FALSE
RH Cont to thalamus	rs4240792	chr16	87,235,867	A	G	0.654962	-0.0456729	0.00796937	9.98091e-09	87,221,841	87,265,444	C16orf95	FALSE	FALSE
LH Limbic to putamen	rs4843550	chr16	87,236,383	C	G	0.567149	-0.0565462	0.00741674	2.45697e-14	87,204,587	87,380,508	C16orf95	TRUE	FALSE
RH Limbic to thalamus	rs4843550	chr16	87,236,383	C	G	0.567149	-0.0558076	0.00745831	7.28618e-14	87,202,428	87,331,903	C16orf95	TRUE	FALSE
RH Limbic to caudate	rs4843550	chr16	87,236,383	C	G	0.567149	-0.0425147	0.00757693	2.01076e-08	87,221,841	87,343,188	C16orf95	FALSE	FALSE
RH Limbic to putamen	rs4843550	chr16	87,236,383	C	G	0.567149	-0.0609944	0.00741867	2.0054e-16	87,052,937	87,695,775	C16orf95	TRUE	TRUE
LH Cont to putamen	rs11640181	chr16	87,258,088	G	A	0.61921	-0.0464066	0.00771973	1.83899e-09	87,040,507	87,265,444	C16orf95	FALSE	FALSE
RH SomMot to amygdala	rs3751695	chr16	89,764,549	A	G	0.169506	0.0621078	0.0104209	2.524e-09	89,067,671	90,176,290	SPATA2L	FALSE	TRUE
LH Vis to RH Cont	rs117306165	chr16	90,063,600	A	G	0.133865	0.0635467	0.0113827	2.36745e-08	88,739,665	90,176,290	DBNDD1	FALSE	FALSE
RH Limbic to caudate	rs8068519	chr17	1,073,303	T	G	0.838309	0.0578857	0.0103238	2.05864e-08	1,065,707	1,112,010	ABR	FALSE	TRUE
LH Limbic to pallidum	rs11398477	chr17	28,195,755	CA	C	0.494957	0.0472535	0.00782218	1.53197e-09	27,913,368	28,553,639	SSH2	FALSE	TRUE
Cross-hemisphere	rs55743352	chr17	40,365,600	A	C	0.409392	-0.0375679	0.00688707	4.9014e-08	39,953,112	40,388,430	STAT5B	FALSE	TRUE
LH Limbic to caudate	rs118087478	chr17	44,051,589	G	T	0.215616	-0.0667541	0.00919637	3.90661e-13	43,290,731	45,181,841	MAPT	TRUE	TRUE
LH DorsAttn to RH Vis	rs5820605	chr17	44,102,682	CT	C	0.412108	-0.0410184	0.0075207	4.92289e-08	43,278,732	44,863,133	MAPT	FALSE	FALSE
LH Vis to RH Default	rs62073169	chr17	44,363,136	C	G	0.652225	-0.0481492	0.00817258	3.82596e-09	43,804,772	44,873,995	ARL17B	FALSE	FALSE
RH Cont to thalamus	rs35392904	chr17	73,883,918	C	T	0.18913	0.0573881	0.00964499	2.68071e-09	73,586,520	73,954,402	TRIM65	FALSE	TRUE
RH Cont to thalamus	17:74146220_AT_A	chr17	74,146,220	A	AT	0.110628	0.0667799	0.0119976	2.60519e-08	74,065,908	74,151,456	RNF157	FALSE	TRUE
LH Vis to accumbens	rs9896149	chr17	75,477,628	T	C	0.0324868	0.124286	0.0225315	3.46569e-08	75,379,926	75,486,317	SEPTIN9	FALSE	TRUE
LH Cont to amygdala	rs16960907	chr18	19,484,180	T	C	0.687237	0.0452398	0.00812864	2.61433e-08	18,527,782	19,486,471	MIB1	FALSE	TRUE
LH DorsAttn to RH SomMot	rs3786419	chr18	21,740,923	C	A	0.678495	-0.0459663	0.0079621	7.78072e-09	21,653,838	21,772,663	CABYR	FALSE	TRUE
RH Vis to accumbens	rs4799926	chr18	35,026,794	G	A	0.639471	0.0436992	0.00796528	4.10639e-08	35,011,212	35,042,137	CELF4	FALSE	FALSE
LH Vis to LH SalVentAttn	rs4799928	chr18	35,028,182	A	G	0.637271	0.0483354	0.00837996	8.02324e-09	35,011,212	35,351,877	CELF4	FALSE	FALSE
LH Vis to pallidum	rs4799928	chr18	35,028,182	A	G	0.637271	0.0632115	0.0083434	3.55795e-14	35,010,062	35,086,406	CELF4	TRUE	FALSE
RH Vis to RH SalVentAttn	rs4799928	chr18	35,028,182	A	G	0.637271	0.0522088	0.00822038	2.13727e-10	35,011,212	35,029,703	CELF4	TRUE	FALSE
RH Vis to pallidum	rs4799450	chr18	35,028,901	C	T	0.639515	0.0674294	0.0083301	5.74249e-16	35,011,212	35,029,703	CELF4	TRUE	TRUE
LH Default to RH Vis	rs76870841	chr18	67,925,390	T	C	0.0200133	-0.164835	0.0271868	1.33561e-09	67,925,390	67,925,390	SOCS6	FALSE	TRUE
LH Default to thalamus	rs1886693	chr20	33,986,566	C	G	0.592471	-0.0420768	0.00769218	4.49852e-08	32,514,092	34,412,049	UQCC1	FALSE	FALSE
RH Default to thalamus	20:33990383_AAAAC_A	chr20	33,990,383	A	AAAAC	0.652886	-0.0439349	0.00787433	2.41201e-08	32,161,724	34,430,941	UQCC1	FALSE	FALSE
RH Cont to thalamus	rs35724563	chr20	33,995,254	GA	G	0.624693	-0.0474643	0.00784195	1.42515e-09	32,675,513	34,775,551	UQCC1	FALSE	TRUE
LH SomMot to LH SomMot	rs12479469	chr20	61,145,196	A	G	0.343486	-0.0494053	0.00804954	8.3751e-10	61,141,981	61,213,367	GATA5	FALSE	FALSE
RH SomMot to RH SomMot	rs12479469	chr20	61,145,196	A	G	0.343486	-0.0474072	0.00814302	5.82117e-09	61,141,981	61,207,319	GATA5	FALSE	FALSE
LH Vis to LH Vis	rs6062264	chr20	61,154,871	T	C	0.282527	-0.0402454	0.00703203	1.04568e-08	61,141,981	61,181,868	GATA5	FALSE	FALSE
RH Vis to RH Vis	rs6062264	chr20	61,154,871	T	C	0.282527	-0.0462841	0.00725257	1.75073e-10	61,075,000	61,199,908	GATA5	TRUE	TRUE
RH SomMot to amygdala	rs6062264	chr20	61,154,871	T	C	0.282527	-0.0508614	0.00874412	6.00413e-09	60,767,419	61,384,046	GATA5	FALSE	FALSE
Right-hemisphere	rs6062264	chr20	61,154,871	T	C	0.282527	-0.0434706	0.00766893	1.44139e-08	61,075,000	61,212,452	GATA5	FALSE	FALSE
RH DorsAttn to pallidum	rs183158911	chrX	5,320,515	A	G	0.0398799	0.0920937	0.0165988	2.88602e-08	4,993,773	5,322,255	NLGN4X	FALSE	TRUE
LH Default to RH Cont	rs5934134	chrX	13,884,698	G	T	0.584423	0.0316477	0.00574966	3.70689e-08	13,863,059	13,944,339	GPM6B	FALSE	FALSE
LH Default to RH Default	rs5934134	chrX	13,884,698	G	T	0.584423	0.0327508	0.00569995	9.14829e-09	13,863,059	13,948,732	GPM6B	FALSE	FALSE
LH SalVentAttn to RH SalVentAttn	rs5934135	chrX	13,885,784	G	C	0.584362	0.0353392	0.00584518	1.48607e-09	13,862,783	13,948,732	GPM6B	FALSE	TRUE
LH DorsAttn to RH SalVentAttn	rs2188767	chrX	13,891,499	G	A	0.584544	0.0323858	0.00593515	4.853e-08	13,863,059	13,948,732	GPM6B	FALSE	FALSE
