# Supplementary material for: Genetic architecture of the structural connectome
Source: Nat Commun. 2024 Mar 4;15:1962. doi: 10.1038/s41467-024-46023-2 (PMC10912129; doi:10.1038/s41467-024-46023-2)
Supplement: Supplementary file 4 — Supplementary Data 2 [file 41467_2024_46023_MOESM4_ESM.xlsx]

## Sheet: Supplementary Table 2
Connectivity measure	Lead variant	Chromosome	Base pair position (hg19)	A1	A2	A1 frequency	Effect size	Standard error	p-value	A1 frequency (European)	Effect size (European)	Standard error (European)	p-value (European)	Nearest gene(s)
Right-hemisphere	rs12048319	chr1	6,851,124	T	G	0.201669	-0.00608815	0.0421761	0.885223	0.159021	0.0516488	0.00938857	3.7712e-08	CAMTA1
RH SalVentAttn to RH Default	rs34302253	chr1	88,083,698	AT	A	0.0386342	0.0405348	0.0901101	0.652828	0.0872194	0.0708247	0.0127283	2.63118e-08	LMO4
RH SalVentAttn to thalamus	rs7519919	chr1	165,867,442	T	C	0.681908	-0.0373642	0.0347669	0.282506	0.551818	-0.0429783	0.00780192	3.61518e-08	UCK2
LH Default to caudate	rs75650221	chr1	174,421,994	T	C	0.0310806	-0.101581	0.100391	0.31161	0.0396195	0.128633	0.0187158	6.28927e-12	RABGAP1L
LH Limbic to RH Limbic	rs11577900	chr1	201,823,082	C	T	0.0799733	-0.000372075	0.0663462	0.995525	0.228136	-0.055038	0.00894702	7.67308e-10	IPO9
RH SomMot to RH Default	rs76641944	chr1	215,152,832	A	T	0.108465	-0.0300619	0.0562238	0.592869	0.0719789	0.087508	0.0142115	7.38856e-10	KCNK2
LH Vis to accumbens	rs116236857	chr1	238,909,536	A	G	0.0100658	-0.0446143	0.190939	0.815251	0.0125148	0.198468	0.0357091	2.73017e-08	CHRM3
LH Cont to RH Default	rs527894001	chr2	24,988,367	CA	C	0.203747	0.0133219	0.0435716	0.759796	0.255971	0.0483487	0.0082552	4.71987e-09	NCOA1
RH Limbic to caudate	rs6743600	chr2	33,734,126	G	T	0.108271	0.00983199	0.0566412	0.862193	0.216724	0.0523269	0.00911672	9.48637e-09	RASGRP3
LH Limbic to RH Limbic	2:162813034_CTG_C	chr2	162,813,034	C	CTG	0.330178	0.0267896	0.0368076	0.46672	0.286561	-0.0503278	0.0083376	1.57743e-09	SLC4A10
LH Limbic to RH Default	2:162813034_CTG_C	chr2	162,813,034	C	CTG	0.330178	-0.0511348	0.0396435	0.197097	0.286561	-0.0576702	0.00838137	5.95251e-12	SLC4A10
LH Cont to RH Cont	2:162813034_CTG_C	chr2	162,813,034	C	CTG	0.330178	0.0174984	0.0358407	0.62539	0.286561	-0.0501555	0.00813676	7.09006e-10	SLC4A10
RH Cont to thalamus	rs6796857	chr3	33,541,220	G	A	0.0406456	-0.0931509	0.0862891	0.280355	0.0276722	0.136605	0.0231302	3.50752e-09	CLASP2
RH Cont to hippocampus	rs6794370	chr3	133,490,334	C	A	0.818697	0.0412268	0.0516097	0.424395	0.804894	0.0546584	0.00992842	3.68638e-08	TF
RH Cont to thalamus	rs905124	chr3	190,657,360	A	T	0.212548	0.0572582	0.0425597	0.178508	0.381014	0.102748	0.00784634	3.51318e-39	GMNC
RH Default to thalamus	rs905124	chr3	190,657,360	A	T	0.212548	0.0125687	0.0420633	0.765089	0.381014	0.0962691	0.00775329	2.12569e-35	GMNC
LH SalVentAttn to amygdala	rs13107325	chr4	103,188,709	T	C	0.0120301	-0.353866	0.167235	0.0343463	0.0697604	-0.106565	0.0153041	3.32736e-12	SLC39A8
RH Limbic to hippocampus	rs13107325	chr4	103,188,709	T	C	0.0120301	-0.0571584	0.185688	0.75822	0.0697604	-0.199318	0.0160697	2.50553e-35	SLC39A8
RH SomMot to amygdala	rs13107325	chr4	103,188,709	T	C	0.0120301	-0.335811	0.170936	0.0494664	0.0697604	-0.0936863	0.0153868	1.13794e-09	SLC39A8
LH Limbic to caudate	rs13107325	chr4	103,188,709	T	C	0.0120301	-0.142196	0.168109	0.397631	0.0697604	-0.129895	0.0148236	1.90546e-18	SLC39A8
LH DorsAttn to RH Default	rs6838547	chr4	161,795,436	A	G	0.0707971	0.0756226	0.0687031	0.27102	0.0149953	0.169625	0.0298547	1.33355e-08	FSTL5
LH Cont to amygdala	rs10054969	chr5	61,196,538	T	C	0.0105263	-0.00381645	0.176692	0.982768	0.032051	0.122341	0.0216182	1.521e-08	ZSWIM6
RH Default to caudate	rs17622455	chr5	89,995,803	G	A	0.0636503	0.0928706	0.0712375	0.192344	0.0774241	-0.0756289	0.0137905	4.15461e-08	ADGRV1
RH Vis to RH SomMot	rs115136616	chr5	93,021,116	T	C	0.0128467	-0.358332	0.170058	0.0351075	0.0506646	0.11826	0.0185855	1.97834e-10	FAM172A
LH SalVentAttn to RH Cont	rs10214266	chr5	93,897,061	C	T	0.309261	0.0168499	0.0381138	0.658421	0.468106	-0.0450358	0.00717108	3.38143e-10	KIAA0825
LH SalVentAttn to RH SalVentAttn	rs10214266	chr5	93,897,061	C	T	0.309261	0.0217353	0.0371402	0.558398	0.468106	-0.039624	0.00701896	1.64911e-08	KIAA0825
RH Default to amygdala	rs4535419	chr5	179,048,449	G	T	0.251446	-0.00428585	0.0408577	0.916457	0.459893	-0.0453935	0.00735009	6.57809e-10	HNRNPH1
LH Limbic to thalamus	rs113432335	chr6	7,304,048	A	G	0.0131562	0.102829	0.165749	0.535003	0.0304576	-0.116204	0.0213134	4.976e-08	SSR1
RH Vis to pallidum	rs55687220	chr6	43,952,263	A	G	0.0995103	-0.0117016	0.0639996	0.854924	0.0792922	-0.0839748	0.0148369	1.51478e-08	MRPL14
LH SalVentAttn to amygdala	rs141628902	chr7	43,818,855	T	C	0.0205365	0.0848139	0.129238	0.511655	0.02625	0.161181	0.0242297	2.88735e-11	BLVRA
RH Cont to amygdala	rs975360	chr7	81,411,028	C	T	0.333835	-0.066561	0.0386645	0.0851609	0.399632	-0.0498348	0.00764829	7.22936e-11	HGF
LH Cont to amygdala	rs975360	chr7	81,411,028	C	T	0.333835	0.000342489	0.0382462	0.992855	0.399632	-0.0451544	0.0077426	5.47861e-09	HGF
LH Cont to accumbens	rs1922058	chr7	81,583,527	A	G	0.420159	-0.0289986	0.0375197	0.439588	0.397547	0.0457471	0.00768847	2.67991e-09	CACNA2D1
LH Vis to RH Vis	rs13228652	chr7	83,761,158	C	G	0.27834	0.0614368	0.0395984	0.120783	0.178446	0.0651669	0.00978723	2.76885e-11	SEMA3A
LH SalVentAttn to LH Cont	rs142005327	chr7	120,969,969	GCT	G	0.254465	0.0159456	0.0402269	0.691817	0.263551	0.0614528	0.00855692	6.88652e-13	WNT16
RH Vis to hippocampus	rs142005327	chr7	120,969,969	GCT	G	0.254465	0.0344434	0.0443077	0.436941	0.263551	0.0532519	0.00909607	4.78784e-09	WNT16
RH Vis to RH SalVentAttn	rs142005327	chr7	120,969,969	GCT	G	0.254465	0.0221189	0.0432734	0.609252	0.263551	0.052301	0.00897804	5.69639e-09	WNT16
LH Cont to LH Default	rs4128399	chr7	151,498,679	C	T	0.0708441	-0.0033461	0.0711293	0.962479	0.16752	0.0567553	0.00971935	5.2383e-09	PRKAG2
LH Limbic to thalamus	rs750977876	chr9	3,311,844	A	AC	0.137449	0.0344127	0.0482727	0.47592	0.100277	0.0716096	0.0119529	2.08598e-09	RFX3
LH Cont to pallidum	rs117552925	chr9	100,746,983	T	C	0.111809	0.0163425	0.0574178	0.775933	0.287716	-0.0480049	0.00856205	2.0621e-08	ANP32B
LH Default to thalamus	rs140589730	chr9	113,664,011	TCA	T	0.167017	0.0294512	0.0462568	0.524328	0.21302	0.0522978	0.00903717	7.16671e-09	LPAR1
LH Cont to thalamus	rs140589730	chr9	113,664,011	TCA	T	0.167017	-0.00796925	0.0471268	0.865716	0.21302	0.0521004	0.00899177	6.86357e-09	LPAR1
RH SomMot to caudate	rs415978	chr9	118,985,910	A	G	0.508057	-0.0113144	0.0348308	0.745303	0.399246	0.0487612	0.00760358	1.42745e-10	PAPPA
LH Limbic to amygdala	rs117614546	chr9	120,601,908	G	A	0.0203008	-0.147402	0.126232	0.242922	0.0610451	-0.0852118	0.01534	2.77805e-08	ENSG00000285082
LH Vis to LH Cont	rs12355572	chr10	50,450,584	T	C	0.0153028	0.349398	0.144909	0.0159019	0.0355465	0.116465	0.0207593	2.02051e-08	ASAH2B
LH SomMot to thalamus	rs61900578	chr11	111,066,554	C	G	0.0139669	0.287318	0.153266	0.0608429	0.0574345	0.0991567	0.0164787	1.7737e-09	POU2AF2
LH SalVentAttn to LH Default	rs2230378	chr12	26,809,412	G	T	0.024812	0.0203055	0.108557	0.851622	0.0935708	-0.065864	0.012074	4.89598e-08	ITPR2
LH Default to amygdala	rs11105832	chr12	77,988,123	T	C	0.207451	-0.00637297	0.0459042	0.889583	0.244631	0.0455388	0.00784459	6.43191e-09	NAV3
RH SalVentAttn to pallidum	rs35838276	chr12	91,212,470	C	T	0.0105263	-0.0192763	0.169442	0.909425	0.0469373	-0.101168	0.0174731	7.04239e-09	CCER1
LH Default to thalamus	rs12146713	chr12	106,476,805	C	T	0.0458647	-0.0840661	0.0796253	0.291072	0.0962291	-0.10767	0.0125422	9.11591e-18	NUAK1
LH Default to RH Default	rs12146713	chr12	106,476,805	C	T	0.0458647	-0.0307925	0.078076	0.693293	0.0962291	-0.0663407	0.0115464	9.1622e-09	NUAK1
RH SomMot to pallidum	rs12146713	chr12	106,476,805	C	T	0.0458647	-0.0460828	0.0832825	0.580036	0.0962291	0.0730682	0.0126134	6.91895e-09	NUAK1
LH Cont to thalamus	rs12146713	chr12	106,476,805	C	T	0.0458647	-0.123725	0.0813964	0.128502	0.0962291	-0.113115	0.0124779	1.24337e-19	NUAK1
Cross-hemisphere	rs12146713	chr12	106,476,805	C	T	0.0458647	-0.0170292	0.0709571	0.810336	0.0962291	-0.0676834	0.0112975	2.08521e-09	NUAK1
LH Default to RH Cont	rs12146713	chr12	106,476,805	C	T	0.0458647	-0.087996	0.0795063	0.268389	0.0962291	-0.0743468	0.0116441	1.71471e-10	NUAK1
RH Cont to thalamus	rs12146713	chr12	106,476,805	C	T	0.0458647	-0.0683511	0.082265	0.40605	0.0962291	-0.103629	0.0128077	5.91153e-16	NUAK1
LH SomMot to RH SomMot	rs12146713	chr12	106,476,805	C	T	0.0458647	-0.0875149	0.0772496	0.257263	0.0962291	-0.0682546	0.0119143	1.01142e-08	NUAK1
LH DorsAttn to RH Default	rs12146713	chr12	106,476,805	C	T	0.0458647	-0.0264269	0.0780621	0.734959	0.0962291	-0.0690819	0.0121189	1.19553e-08	NUAK1
LH Limbic to thalamus	rs12146713	chr12	106,476,805	C	T	0.0458647	-0.111245	0.0829248	0.179753	0.0962291	-0.0754783	0.0121255	4.82303e-10	NUAK1
RH Limbic to thalamus	rs12146713	chr12	106,476,805	C	T	0.0458647	-0.0376033	0.0797322	0.637199	0.0962291	-0.0854976	0.012477	7.26273e-12	NUAK1
RH Default to thalamus	rs12146713	chr12	106,476,805	C	T	0.0458647	0.0201772	0.0818753	0.805343	0.0962291	-0.0953195	0.01265	4.87865e-14	NUAK1
RH Limbic to putamen	rs12146713	chr12	106,476,805	C	T	0.0458647	-0.12301	0.0834157	0.140303	0.0962291	-0.0854279	0.0124063	5.74513e-12	NUAK1
LH Cont to RH Vis	rs79814107	chr14	59,637,503	G	A	0.0250861	0.21967	0.11741	0.0613494	0.119733	0.0830781	0.0117644	1.64361e-12	DAAM1
RH Cont to thalamus	rs941760	chr14	91,881,751	T	C	0.708665	0.0478004	0.0391638	0.222266	0.440926	-0.103499	0.00762608	5.89522e-42	CCDC88C
RH Limbic to thalamus	rs941760	chr14	91,881,751	T	C	0.708665	0.0471128	0.0371685	0.20496	0.440926	-0.0740744	0.00742538	1.94446e-23	CCDC88C
RH DorsAttn to hippocampus	rs12922803	chr16	1,709,719	G	A	0.182421	0.0645471	0.0513391	0.208656	0.0947381	0.0826539	0.0131452	3.2207e-10	CRAMP1, ENSG00000261732
RH Vis to RH SalVentAttn	rs116867835	chr16	50,377,551	A	G	0.0170099	-0.0252275	0.154234	0.870073	0.0450561	0.109993	0.0191229	8.8245e-09	BRD7
RH SomMot to amygdala	rs3751695	chr16	89,764,549	A	G	0.201356	-0.0648138	0.0459485	0.15837	0.169506	0.0621078	0.0104209	2.524e-09	SPATA2L
LH Limbic to caudate	rs118087478	chr17	44,051,589	G	T	0.0669083	-0.083513	0.0730915	0.253212	0.215616	-0.0667541	0.00919637	3.90661e-13	MAPT
RH Cont to thalamus	17:74146220_AT_A	chr17	74,146,220	A	AT	0.0852777	0.00809716	0.0636789	0.898817	0.110628	0.0667799	0.0119976	2.60519e-08	RNF157
RH Cont to thalamus	rs35724563	chr20	33,995,254	GA	G	0.515606	-0.012215	0.0353352	0.729577	0.624693	-0.0474643	0.00784195	1.42515e-09	UQCC1
Right-hemisphere	rs6062264	chr20	61,154,871	T	C	0.303702	0.0185895	0.0360824	0.606415	0.282527	-0.0434706	0.00766893	1.44139e-08	GATA5
RH Vis to RH Vis	rs6062264	chr20	61,154,871	T	C	0.303702	-0.043869	0.0352637	0.213489	0.282527	-0.0462841	0.00725257	1.75073e-10	GATA5
RH SomMot to amygdala	rs6062264	chr20	61,154,871	T	C	0.303702	-0.0294211	0.0394083	0.455322	0.282527	-0.0508614	0.00874412	6.00413e-09	GATA5
RH DorsAttn to pallidum	rs183158911	chrX	5,320,515	A	G	0.0599675	0.0887394	0.0639814	0.165455	0.0398799	0.0920937	0.0165988	2.88602e-08	NLGN4X
