# Supplementary material for: Genetic architecture of the structural connectome
Source: Nat Commun. 2024 Mar 4;15:1962. doi: 10.1038/s41467-024-46023-2 (PMC10912129; doi:10.1038/s41467-024-46023-2)
Supplement: Supplementary file 5 — Supplementary Data 3 [file 41467_2024_46023_MOESM5_ESM.xlsx]

## Sheet: Supplementary Table 3
Diffusion MRI measure	Phenotypic correlation with left-hemisphere structural connectivity	Phenotypic correlation p-value with left-hemisphere structural connectivity	Genetic correlation with left-hemisphere structural connectivity	Genetic correlation p-value with left-hemisphere structural connectivity	Phenotypic correlation with right-hemisphere structural connectivity	Phenotypic correlation p-value with right-hemisphere structural connectivity	Genetic correlation with right-hemisphere structural connectivity	Genetic correlation p-value with right-hemisphere structural connectivity	Phenotypic correlation with cross-hemisphere structural connectivity	Phenotypic correlation p-value with cross-hemisphere structural connectivity	Genetic correlation with cross-hemisphere structural connectivity	Genetic correlation p-value with cross-hemisphere structural connectivity
Mean FA in anterior corona radiata on FA skeleton (left)	0.0608112	5.24916e-23	-0.183572	6.5589e-05	0.0287248	3.13093e-06	-0.164224	0.000388825	0.097382	1.66068e-56	-0.314092	4.7285e-17
Mean FA in anterior corona radiata on FA skeleton (right)	0.107916	4.77377e-69	-0.155879	0.000814681	0.0921283	9.73905e-51	-0.165809	0.000420074	0.142754	6.50575e-120	-0.297054	2.47789e-15
Mean FA in anterior limb of internal capsule on FA skeleton (left)	0.247841	0	-0.226734	1.64026e-06	0.194317	2.11887e-222	-0.179976	0.00032331	0.41418	0	-0.226997	4.53866e-08
Mean FA in anterior limb of internal capsule on FA skeleton (right)	0.260094	0	-0.239756	2.55749e-07	0.220953	1.45882e-288	-0.205438	1.77312e-05	0.427948	0	-0.248492	1.14553e-08
Mean FA in body of corpus callosum on FA skeleton	0.151025	3.89014e-134	-0.390018	2.76936e-19	0.125555	5.49576e-93	-0.313489	2.2434e-11	0.122297	2.75049e-88	-0.448126	2.2502e-37
Mean FA in cerebral peduncle on FA skeleton (left)	0.298984	0	-0.171247	0.000708503	0.268818	0	-0.133072	0.00563405	0.593977	0	-0.230466	2.09638e-07
Mean FA in cerebral peduncle on FA skeleton (right)	-0.0846748	4.16015e-43	-0.142844	0.00405639	-0.0762982	2.65452e-35	-0.11267	0.0221319	-0.00922044	0.134601	-0.205931	1.26945e-05
Mean FA in cingulum cingulate gyrus on FA skeleton (left)	0.0053132	0.388599	-0.418946	8.35495e-22	-0.0162351	0.00842394	-0.372581	3.41233e-16	0.0775571	2.00909e-36	-0.250812	2.79235e-11
Mean FA in cingulum cingulate gyrus on FA skeleton (right)	0.0223105	0.000293812	-0.453597	1.95625e-24	-0.0230982	0.000177851	-0.383398	4.08211e-15	0.101749	1.51003e-61	-0.319889	1.00216e-16
Mean FA in cingulum hippocampus on FA skeleton (left)	0.0317379	2.58692e-07	-0.123502	0.00956423	-0.0193906	0.00165096	-0.100854	0.0421629	0.109424	5.97768e-71	-0.0589087	0.184423
Mean FA in cingulum hippocampus on FA skeleton (right)	0.143709	1.63197e-121	-0.110303	0.0314414	0.115972	1.59977e-79	-0.0984953	0.059431	0.21674	1.75821e-277	-0.0318577	0.502055
Mean FA in corticospinal tract on FA skeleton (left)	0.169172	2.75187e-168	-0.340274	1.19222e-08	0.125789	2.49539e-93	-0.256504	1.28724e-05	0.213427	6.24979e-269	-0.241204	3.07476e-05
Mean FA in corticospinal tract on FA skeleton (right)	0.0176257	0.00423257	-0.371316	2.61821e-11	-0.020569	0.000843784	-0.251957	1.57615e-05	0.0763068	2.60853e-35	-0.252871	3.64236e-06
Mean FA in external capsule on FA skeleton (left)	0.000991585	0.872171	-0.319888	3.01172e-12	-0.0508244	1.55194e-16	-0.28853	1.55898e-10	0.0644403	1.2195e-25	-0.252434	1.62305e-09
Mean FA in external capsule on FA skeleton (right)	-0.000272844	0.964686	-0.32435	1.67996e-12	0.00179307	0.771085	-0.301721	1.04146e-10	0.123972	1.09302e-90	-0.259873	1.18903e-09
Mean FA in fornix cres+stria terminalis on FA skeleton (left)	0.0900989	1.35004e-48	-0.317197	2.93885e-12	0.0553831	2.38957e-19	-0.295273	2.45821e-10	0.203252	1.44387e-243	-0.358627	5.24415e-16
Mean FA in fornix cres+stria terminalis on FA skeleton (right)	0.0738766	3.38056e-33	-0.333821	3.02088e-12	0.0305152	7.31687e-07	-0.339943	2.36634e-12	0.134129	5.77988e-106	-0.394521	4.75075e-21
Mean FA in fornix on FA skeleton	0.053866	2.19088e-18	-0.26837	2.22076e-07	0.0160835	0.00905468	-0.255583	1.08336e-06	0.125838	2.11542e-93	-0.466074	1.0406e-34
Mean FA in genu of corpus callosum on FA skeleton	-0.0846193	4.71569e-43	-0.335622	4.90599e-15	-0.0813514	6.50278e-40	-0.292575	5.65161e-11	-0.118556	4.79721e-83	-0.404546	3.32493e-32
Mean FA in inferior cerebellar peduncle on FA skeleton (left)	-0.0256308	3.18646e-05	-0.230656	2.16382e-06	-0.0899861	1.77014e-48	-0.162419	0.00252885	-0.111666	7.9056e-74	-0.274227	7.2612e-11
Mean FA in inferior cerebellar peduncle on FA skeleton (right)	-0.0704932	2.27265e-30	-0.209016	5.94666e-06	-0.084547	5.55004e-43	-0.1664	0.000815092	-0.0777468	1.35666e-36	-0.258976	2.85225e-10
Mean FA in medial lemniscus on FA skeleton (left)	0.0160829	0.00905729	-0.170363	0.00227448	-0.00528408	0.391204	-0.134595	0.0170309	-0.0103657	0.0925595	-0.200955	5.89324e-06
Mean FA in medial lemniscus on FA skeleton (right)	0.18019	5.12092e-191	-0.159954	0.00366425	0.152257	2.50838e-136	-0.125523	0.0220022	0.386673	0	-0.217192	1.52277e-06
Mean FA in middle cerebellar peduncle on FA skeleton	0.225219	5.03665e-300	-0.145225	0.00139947	0.191804	1.24141e-216	-0.0915263	0.0528142	0.449182	0	-0.164618	0.000234273
Mean FA in pontine crossing tract on FA skeleton	0.135844	1.14881e-108	-0.20311	0.00096079	0.105002	1.90309e-65	-0.174788	0.00379858	0.164989	4.71086e-160	-0.24983	1.19959e-06
Mean FA in posterior corona radiata on FA skeleton (left)	0.137538	2.27148e-111	-0.288471	2.41413e-11	0.101834	1.19831e-61	-0.203714	8.35403e-06	0.170925	8.43076e-172	-0.225435	1.40832e-08
Mean FA in posterior corona radiata on FA skeleton (right)	0.170878	1.04513e-171	-0.227015	2.09735e-07	0.162109	1.63969e-154	-0.149297	0.00101294	0.144933	1.40068e-123	-0.138086	0.000369202
Mean FA in posterior limb of internal capsule on FA skeleton (left)	0.187705	2.1427e-207	-0.0716591	0.118835	0.162637	1.60538e-155	-0.0576268	0.207305	0.213375	8.49289e-269	0.0154862	0.688106
Mean FA in posterior limb of internal capsule on FA skeleton (right)	0.23138	0	-0.0367237	0.444595	0.199623	7.60609e-235	-0.0107219	0.819742	0.351758	0	-0.0146616	0.714529
Mean FA in posterior thalamic radiation on FA skeleton (left)	0.215851	3.58311e-275	-0.131744	0.00510154	0.186792	2.28e-205	-0.067739	0.183045	0.327575	0	-0.0982812	0.038211
Mean FA in posterior thalamic radiation on FA skeleton (right)	0.167802	1.44483e-165	-0.166065	0.000482726	0.136589	7.48998e-110	-0.114305	0.0200034	0.193331	3.96283e-220	-0.161719	0.00212862
Mean FA in retrolenticular part of internal capsule on FA skeleton (left)	0.178358	3.92516e-187	-0.0462818	0.335598	0.152901	1.76579e-137	-0.000319405	0.995025	0.183833	7.23474e-199	-0.0107928	0.815273
Mean FA in retrolenticular part of internal capsule on FA skeleton (right)	0.138202	1.93919e-112	-0.0402302	0.432724	0.120205	2.4648e-85	-0.0419476	0.41921	0.245156	0	-0.0131269	0.780257
Mean FA in sagittal stratum on FA skeleton (left)	0.1063	4.86471e-67	-0.110488	0.0313445	0.0744348	1.12144e-33	-0.0578203	0.262723	0.206609	8.72077e-252	-0.0729551	0.102374
Mean FA in sagittal stratum on FA skeleton (right)	0.158859	2.215e-148	-0.185928	4.44935e-05	0.122884	3.99896e-89	-0.139879	0.00488043	0.230422	0	-0.125045	0.00981167
Mean FA in splenium of corpus callosum on FA skeleton	0.143235	1.02231e-120	-0.220023	4.51774e-06	0.113237	7.02983e-76	-0.170998	7.60205e-05	0.211894	5.0511e-265	-0.0603809	0.190323
Mean FA in superior cerebellar peduncle on FA skeleton (left)	-0.0501568	3.82734e-16	-0.176552	0.000233646	-0.0433796	1.88986e-12	-0.103366	0.0389633	-0.00679048	0.270513	-0.238074	3.01128e-10
Mean FA in superior cerebellar peduncle on FA skeleton (right)	0.0294781	1.71531e-06	-0.157413	0.000697297	-0.0299886	1.13164e-06	-0.0807242	0.103752	0.0456695	1.2207e-13	-0.232831	1.54625e-09
Mean FA in superior corona radiata on FA skeleton (left)	0.181071	6.70552e-193	-0.185491	5.67916e-05	0.154322	4.85361e-140	-0.113051	0.0207369	0.393269	0	-0.131079	0.0052796
Mean FA in superior corona radiata on FA skeleton (right)	0.263786	0	-0.120161	0.0123426	0.193927	1.68562e-221	-0.0786125	0.120523	0.437656	0	-0.0721117	0.124353
Mean FA in superior fronto-occipital fasciculus on FA skeleton (left)	0.138605	4.32693e-113	-0.174668	0.000143961	0.11638	4.49897e-80	-0.149601	0.0033339	0.145084	7.75979e-124	-0.315647	5.98271e-16
Mean FA in superior fronto-occipital fasciculus on FA skeleton (right)	0.191593	3.75889e-216	-0.208032	1.41139e-05	0.1586	6.74069e-148	-0.141359	0.0107641	0.188485	3.87604e-209	-0.343162	6.441e-17
Mean FA in superior longitudinal fasciculus on FA skeleton (left)	0.141154	2.94052e-117	-0.263107	5.23765e-10	0.106291	4.99577e-67	-0.21149	2.48823e-06	0.32866	0	-0.12758	0.00291353
Mean FA in superior longitudinal fasciculus on FA skeleton (right)	0.158364	1.84848e-147	-0.263909	7.50532e-12	0.124703	9.58257e-92	-0.19947	1.08483e-06	0.371413	0	-0.160397	0.000412842
Mean FA in tapetum on FA skeleton (left)	0.0476658	1.00224e-14	-0.256281	1.01485e-07	0.0465553	4.07818e-14	-0.195787	9.89266e-05	0.0814528	5.21766e-40	-0.24343	2.8951e-07
Mean FA in tapetum on FA skeleton (right)	0.0776719	1.58431e-36	-0.302258	1.61293e-10	0.0677357	3.6597e-28	-0.278676	2.06435e-08	0.135818	1.26448e-108	-0.296178	5.71996e-12
Mean FA in uncinate fasciculus on FA skeleton (left)	0.264991	0	-0.210917	7.95592e-06	0.258084	0	-0.23167	8.64949e-07	0.390185	0	-0.175071	1.0061e-05
Mean FA in uncinate fasciculus on FA skeleton (right)	0.205198	2.58652e-248	-0.265891	1.68041e-08	0.206474	1.87422e-251	-0.2821	4.12331e-09	0.283569	0	-0.147292	0.000578418
Mean ICVF in anterior corona radiata on FA skeleton (left)	0.0500869	4.20383e-16	-0.289649	7.70646e-13	0.0726211	3.92306e-32	-0.198976	1.964e-06	0.00546917	0.374826	-0.327244	4.40301e-19
Mean ICVF in anterior corona radiata on FA skeleton (right)	0.100837	1.78249e-60	-0.30365	3.90346e-14	0.0898805	2.28003e-48	-0.225863	5.42298e-08	0.0933993	4.19499e-52	-0.343572	1.17818e-21
Mean ICVF in anterior limb of internal capsule on FA skeleton (left)	-0.315383	0	-0.152976	0.000736464	-0.260215	0	-0.0831379	0.0576679	-0.52285	0	-0.171248	5.70898e-05
Mean ICVF in anterior limb of internal capsule on FA skeleton (right)	-0.320596	0	-0.177349	7.00784e-05	-0.278243	0	-0.0924478	0.0329329	-0.5025	0	-0.193575	7.11303e-06
Mean ICVF in body of corpus callosum on FA skeleton	-0.266287	0	-0.215384	5.77522e-09	-0.249211	0	-0.145425	0.000461605	-0.45082	0	-0.171615	2.16054e-06
Mean ICVF in cerebral peduncle on FA skeleton (left)	-0.30258	0	-0.0795835	0.0697302	-0.277186	0	0.00830736	0.85724	-0.596302	0	-0.0409677	0.340182
Mean ICVF in cerebral peduncle on FA skeleton (right)	0.0837903	3.03159e-42	-0.0116234	0.792129	0.057631	8.02112e-21	0.0678697	0.125429	0.0762963	2.66509e-35	0.000944043	0.982059
Mean ICVF in cingulum cingulate gyrus on FA skeleton (left)	0.0260971	2.28136e-05	-0.327155	4.13673e-14	0.0380585	6.49722e-10	-0.253813	4.2873e-09	0.0255613	3.34771e-05	-0.264812	1.26515e-12
Mean ICVF in cingulum cingulate gyrus on FA skeleton (right)	-0.0199598	0.00119894	-0.31013	1.12025e-13	0.00924301	0.133649	-0.225984	8.16256e-08	-0.0148078	0.016264	-0.274073	1.73747e-12
Mean ICVF in cingulum hippocampus on FA skeleton (left)	-0.061135	3.09893e-23	-0.123237	0.00329977	-0.0173397	0.00489483	-0.0646398	0.140499	-0.0428793	3.37663e-12	-0.117511	0.00168249
Mean ICVF in cingulum hippocampus on FA skeleton (right)	-0.0210793	0.000624272	-0.117895	0.00533552	0.0239675	0.000100375	-0.055148	0.202135	-0.0971642	2.92306e-56	-0.107271	0.00642623
Mean ICVF in corticospinal tract on FA skeleton (left)	-0.111718	6.77379e-74	-0.181853	0.0012271	-0.067213	9.37482e-28	-0.100826	0.0816521	-0.174791	1.09333e-179	-0.168262	0.0004381
Mean ICVF in corticospinal tract on FA skeleton (right)	-0.00691943	0.26152	-0.168338	0.00217167	0.021644	0.000443894	-0.0747037	0.194154	-0.155966	4.92908e-143	-0.187027	0.000317741
Mean ICVF in external capsule on FA skeleton (left)	-0.0196336	0.0014416	-0.26801	2.06487e-10	0.0275065	8.03529e-06	-0.205903	7.53825e-07	-0.156858	1.13321e-144	-0.281854	6.66146e-11
Mean ICVF in external capsule on FA skeleton (right)	0.0182561	0.00305055	-0.296145	5.81939e-12	0.0724529	5.43072e-32	-0.219754	3.62868e-07	-0.0201617	0.00106827	-0.278943	2.18425e-10
Mean ICVF in fornix cres+stria terminalis on FA skeleton (left)	-0.0469978	2.34024e-14	-0.143345	0.00159581	-0.0381849	5.70401e-10	-0.0679195	0.146084	-0.0929506	1.27936e-51	-0.13463	0.00112501
Mean ICVF in fornix cres+stria terminalis on FA skeleton (right)	-0.182056	5.12471e-195	-0.137544	0.00403616	-0.12983	2.39769e-99	-0.0781025	0.08629	-0.255087	0	-0.107638	0.00616737
Mean ICVF in fornix on FA skeleton	-0.123456	6.06054e-90	-0.0134998	0.818449	-0.0689581	3.94382e-29	-0.0323484	0.572127	-0.20352	3.22355e-244	-0.258044	4.05254e-07
Mean ICVF in genu of corpus callosum on FA skeleton	-0.0622156	5.23299e-24	-0.203152	2.2623e-07	-0.0194681	0.00158136	-0.157791	0.000143318	-0.169516	5.65994e-169	-0.245397	2.46988e-12
Mean ICVF in inferior cerebellar peduncle on FA skeleton (left)	-0.103929	3.80018e-64	-0.0158281	0.726153	-0.0505753	2.17634e-16	0.0134077	0.792344	-0.183598	2.34347e-198	-0.155172	0.000100655
Mean ICVF in inferior cerebellar peduncle on FA skeleton (right)	-0.0726118	3.99393e-32	-0.0348863	0.42579	-0.038308	5.02236e-10	0.0038756	0.938317	-0.145933	2.78009e-125	-0.104883	0.019869
Mean ICVF in medial lemniscus on FA skeleton (left)	-0.126412	3.03509e-94	-0.228395	1.96162e-06	-0.128128	8.66879e-97	-0.169829	0.00065239	-0.184085	2.0446e-199	-0.195601	1.70163e-05
Mean ICVF in medial lemniscus on FA skeleton (right)	-0.289553	0	-0.235991	1.46683e-06	-0.258713	0	-0.202507	3.02009e-05	-0.416154	0	-0.18452	8.0229e-05
Mean ICVF in middle cerebellar peduncle on FA skeleton	-0.275593	0	-0.108907	0.00977818	-0.243369	0	-0.0929339	0.0306218	-0.416028	0	-0.174838	1.07176e-06
Mean ICVF in pontine crossing tract on FA skeleton	-0.273614	0	-0.187553	0.000499436	-0.242922	0	-0.14523	0.00688912	-0.395296	0	-0.238914	1.80968e-07
Mean ICVF in posterior corona radiata on FA skeleton (left)	-0.285773	0	-0.301529	3.70907e-15	-0.242764	0	-0.213077	2.62229e-07	-0.409117	0	-0.333363	8.06456e-21
Mean ICVF in posterior corona radiata on FA skeleton (right)	-0.291027	0	-0.303282	1.00431e-14	-0.268608	0	-0.232207	5.70596e-08	-0.412059	0	-0.346054	2.60811e-23
Mean ICVF in posterior limb of internal capsule on FA skeleton (left)	-0.28003	0	-0.177581	7.74963e-06	-0.262788	0	-0.0863315	0.0358983	-0.401914	0	-0.196711	5.83876e-07
Mean ICVF in posterior limb of internal capsule on FA skeleton (right)	-0.223167	1.76353e-294	-0.109647	0.00842977	-0.201641	1.12577e-239	-0.0367896	0.369721	-0.277203	0	-0.139783	0.000863334
Mean ICVF in posterior thalamic radiation on FA skeleton (left)	-0.237486	0	-0.210581	4.83856e-08	-0.210567	1.15424e-261	-0.120683	0.00342613	-0.295899	0	-0.193625	1.81634e-05
Mean ICVF in posterior thalamic radiation on FA skeleton (right)	-0.147423	7.70102e-128	-0.218537	1.54359e-08	-0.121457	4.28549e-87	-0.150157	0.000237983	-0.198804	6.69118e-233	-0.199867	2.59613e-06
Mean ICVF in retrolenticular part of internal capsule on FA skeleton (left)	-0.192763	7.97084e-219	-0.131619	0.00144479	-0.160905	3.16939e-152	-0.0602341	0.164868	-0.240917	0	-0.165999	2.72988e-05
Mean ICVF in retrolenticular part of internal capsule on FA skeleton (right)	-0.130014	1.26246e-99	-0.115628	0.00407574	-0.102429	2.37009e-62	-0.0597953	0.166284	-0.22543	1.3482e-300	-0.172772	1.86446e-05
Mean ICVF in sagittal stratum on FA skeleton (left)	-0.101521	2.80876e-61	-0.181572	9.59075e-06	-0.0774361	2.5795e-36	-0.103341	0.0177147	-0.208753	4.12483e-257	-0.175093	2.09482e-05
Mean ICVF in sagittal stratum on FA skeleton (right)	-0.140468	3.96731e-116	-0.211703	2.26439e-07	-0.0904307	6.07337e-49	-0.127351	0.00407467	-0.136259	2.51528e-109	-0.172575	6.54631e-05
Mean ICVF in splenium of corpus callosum on FA skeleton	-0.150476	3.62925e-133	-0.275369	1.28947e-12	-0.0956455	1.45428e-54	-0.213224	1.04198e-07	-0.158556	8.14041e-148	-0.299721	2.99549e-17
Mean ICVF in superior cerebellar peduncle on FA skeleton (left)	0.00371132	0.547024	-0.0728678	0.125485	0.0323479	1.518e-07	-0.00508307	0.920011	-0.0418001	1.15498e-11	-0.15577	0.000110962
Mean ICVF in superior cerebellar peduncle on FA skeleton (right)	-0.0594109	4.96689e-22	-0.0606985	0.186361	-0.0325106	1.31465e-07	-0.00898715	0.860736	-0.0999298	2.02598e-59	-0.131882	0.000845559
Mean ICVF in superior corona radiata on FA skeleton (left)	-0.252675	0	-0.245052	1.68828e-10	-0.203071	3.95826e-243	-0.15299	0.000223812	-0.419789	0	-0.256116	4.8935e-10
Mean ICVF in superior corona radiata on FA skeleton (right)	-0.271138	0	-0.20552	2.35848e-07	-0.223296	7.91477e-295	-0.141332	0.0007284	-0.387823	0	-0.243011	4.04295e-09
Mean ICVF in superior fronto-occipital fasciculus on FA skeleton (left)	-0.220918	1.80709e-288	-0.177404	0.000120266	-0.198287	1.11974e-231	-0.129928	0.00819572	-0.28603	0	-0.338906	2.73618e-17
Mean ICVF in superior fronto-occipital fasciculus on FA skeleton (right)	-0.226988	7.58129e-305	-0.201741	1.31807e-05	-0.196731	5.1089e-228	-0.175905	0.00041495	-0.286313	0	-0.359306	1.77492e-19
Mean ICVF in superior longitudinal fasciculus on FA skeleton (left)	-0.261963	0	-0.275088	9.31157e-13	-0.230618	0	-0.192143	7.98149e-07	-0.436718	0	-0.260303	2.38806e-12
Mean ICVF in superior longitudinal fasciculus on FA skeleton (right)	-0.249036	0	-0.259773	1.22102e-11	-0.213427	6.25843e-269	-0.181961	1.45121e-06	-0.462041	0	-0.250436	1.16304e-10
Mean ICVF in tapetum on FA skeleton (left)	-0.0559459	1.03431e-19	-0.341037	1.00218e-12	-0.0318592	2.32844e-07	-0.262393	1.49931e-07	-0.153563	1.14082e-138	-0.432151	2.25964e-29
Mean ICVF in tapetum on FA skeleton (right)	-0.0170273	0.00572446	-0.325548	1.96536e-11	-0.0251388	4.50675e-05	-0.254475	3.61569e-07	-0.125502	6.5578e-93	-0.335339	5.25279e-17
Mean ICVF in uncinate fasciculus on FA skeleton (left)	-0.203866	4.64282e-245	-0.294581	1.37638e-10	-0.193416	2.53151e-220	-0.232589	2.41652e-07	-0.410236	0	-0.271142	1.59201e-12
Mean ICVF in uncinate fasciculus on FA skeleton (right)	-0.158309	2.34777e-147	-0.296005	4.73311e-12	-0.16072	7.09795e-152	-0.232144	4.19679e-08	-0.374212	0	-0.195698	6.60791e-07
Mean ISOVF in anterior corona radiata on FA skeleton (left)	-0.0181411	0.00324058	-0.0829523	0.132759	-0.00588797	0.33936	-0.0776909	0.190197	0.0500781	4.25345e-16	-0.121726	0.0122424
Mean ISOVF in anterior corona radiata on FA skeleton (right)	0.159817	3.56223e-150	-0.134592	0.0139907	0.141173	2.73405e-117	-0.138103	0.0164995	0.0944029	3.39473e-53	-0.179491	6.25603e-05
Mean ISOVF in anterior limb of internal capsule on FA skeleton (left)	-0.00584607	0.342808	0.0193012	0.751382	-0.00997659	0.105467	-0.0053645	0.931023	0.0949129	9.3643e-54	-0.0924593	0.111769
Mean ISOVF in anterior limb of internal capsule on FA skeleton (right)	0.221016	9.90719e-289	-0.0375778	0.481583	0.200569	4.19954e-237	-0.0407551	0.479382	0.534615	0	-0.0613527	0.227206
Mean ISOVF in body of corpus callosum on FA skeleton	-0.24759	0	0.359852	3.27346e-12	-0.246016	0	0.258377	2.55276e-06	-0.464995	0	0.530839	4.34357e-40
Mean ISOVF in cerebral peduncle on FA skeleton (left)	0.232127	0	0.264804	0.00327722	0.21264	6.41743e-267	0.233443	0.00576952	0.465642	0	0.19277	0.00829725
Mean ISOVF in cerebral peduncle on FA skeleton (right)	-0.0401621	7.04915e-11	0.286259	0.00442925	-0.0517011	4.65949e-17	0.301174	0.00206829	-0.0223308	0.000290093	0.163054	0.0473788
Mean ISOVF in cingulum cingulate gyrus on FA skeleton (left)	-0.0076596	0.213899	-0.154439	0.00920759	-0.00667362	0.278845	-0.214778	0.000425131	0.0149858	0.0150226	-0.210976	4.73537e-05
Mean ISOVF in cingulum cingulate gyrus on FA skeleton (right)	0.141052	4.33099e-117	-0.169153	0.00336309	0.101878	1.06503e-61	-0.186548	0.00166479	0.19768	3.02479e-230	-0.215919	4.52655e-06
Mean ISOVF in cingulum hippocampus on FA skeleton (left)	0.107578	1.26442e-68	0.0975482	0.234922	0.0908695	2.10229e-49	0.087088	0.312042	0.187411	9.66679e-207	0.0308825	0.619184
Mean ISOVF in cingulum hippocampus on FA skeleton (right)	0.259766	0	0.163002	0.0687071	0.239344	0	0.104865	0.173716	0.302161	0	0.0535938	0.462814
Mean ISOVF in corticospinal tract on FA skeleton (left)	0.227847	3.3256e-307	0.0611111	0.390775	0.207847	7.43592e-255	0.0159808	0.810771	0.270407	0	0.0385376	0.495051
Mean ISOVF in corticospinal tract on FA skeleton (right)	0.0297147	1.41582e-06	0.0921538	0.146177	0.0272518	9.73928e-06	0.0429486	0.48584	0.0998663	2.39962e-59	0.00660856	0.896015
Mean ISOVF in external capsule on FA skeleton (left)	0.032971	8.72024e-08	-0.081728	0.141227	0.0387866	3.0513e-10	-0.10842	0.0645848	0.116612	2.17904e-80	-0.185214	0.000153806
Mean ISOVF in external capsule on FA skeleton (right)	0.0612006	2.78435e-23	-0.0390792	0.477861	0.0942886	4.52719e-53	-0.0376267	0.510925	0.14465	4.22112e-123	-0.154001	0.00118607
Mean ISOVF in fornix cres+stria terminalis on FA skeleton (left)	0.0872676	1.09172e-45	0.308184	1.41385e-05	0.070226	3.75151e-30	0.36168	4.28277e-06	0.143541	3.13391e-121	0.430924	5.2954e-13
Mean ISOVF in fornix cres+stria terminalis on FA skeleton (right)	-0.222324	3.20706e-292	0.358496	1.86529e-08	-0.209979	3.48231e-260	0.397381	2.96448e-08	-0.360008	0	0.505098	1.00136e-22
Mean ISOVF in fornix on FA skeleton	-0.172394	8.90359e-175	0.274106	1.28861e-08	-0.158519	9.52713e-148	0.252198	1.54479e-07	-0.297345	0	0.457624	5.75247e-35
Mean ISOVF in genu of corpus callosum on FA skeleton	-0.093411	4.0741e-52	0.378455	6.62125e-12	-0.0864645	7.01363e-45	0.287032	5.94251e-07	-0.213925	3.30741e-270	0.506438	5.36152e-29
Mean ISOVF in inferior cerebellar peduncle on FA skeleton (left)	-0.0927591	2.05624e-51	0.344627	6.01274e-05	-0.108102	2.79321e-69	0.19295	0.0202627	-0.225153	7.5985e-300	0.11438	0.0869482
Mean ISOVF in inferior cerebellar peduncle on FA skeleton (right)	-0.0862062	1.27087e-44	0.296327	0.00107193	-0.0807833	2.21937e-39	0.23207	0.0155483	-0.154042	1.55815e-139	0.340505	4.37564e-05
Mean ISOVF in medial lemniscus on FA skeleton (left)	-0.0536254	3.09613e-18	0.0655349	0.358215	-0.0862106	1.25819e-44	0.048814	0.513783	-0.0992705	1.16938e-58	0.0674152	0.258414
Mean ISOVF in medial lemniscus on FA skeleton (right)	-0.0298333	1.28514e-06	0.0373625	0.637745	-0.0374654	1.19046e-09	-0.0135625	0.866409	0.0666335	2.63723e-27	0.0454593	0.492542
Mean ISOVF in middle cerebellar peduncle on FA skeleton	0.0280417	5.33571e-06	-0.00885259	0.889078	0.0376124	1.02541e-09	-0.0425232	0.522572	0.131847	2.00324e-102	-0.0357869	0.491479
Mean ISOVF in pontine crossing tract on FA skeleton	-0.203508	3.45332e-244	0.0624869	0.3093	-0.209116	5.0983e-258	0.043247	0.461261	-0.365209	0	0.113005	0.0225867
Mean ISOVF in posterior corona radiata on FA skeleton (left)	-0.237827	0	-0.165602	0.000985569	-0.220282	8.78206e-287	-0.138797	0.01711	-0.415259	0	-0.101778	0.0223195
Mean ISOVF in posterior corona radiata on FA skeleton (right)	-0.230531	0	-0.155253	0.00232895	-0.208419	2.80759e-256	-0.119036	0.035869	-0.47013	0	-0.0578473	0.220933
Mean ISOVF in posterior limb of internal capsule on FA skeleton (left)	-0.204197	7.24584e-246	-0.00363187	0.956382	-0.201867	3.21869e-240	-0.0225104	0.739621	-0.414916	0	-0.135211	0.0282312
Mean ISOVF in posterior limb of internal capsule on FA skeleton (right)	0.0518921	3.57566e-17	-0.055113	0.465602	0.0551519	3.36235e-19	-0.0244518	0.742161	0.243883	0	-0.0231476	0.705131
Mean ISOVF in posterior thalamic radiation on FA skeleton (left)	0.040512	4.81808e-11	0.00372465	0.943701	0.0246929	6.13767e-05	0.0340297	0.576518	0.214716	3.07362e-272	-0.00127037	0.979023
Mean ISOVF in posterior thalamic radiation on FA skeleton (right)	-0.0254391	3.6499e-05	0.0907298	0.0643941	-0.00313327	0.611154	0.0466267	0.420964	0.0265888	1.59434e-05	0.00675637	0.883305
Mean ISOVF in retrolenticular part of internal capsule on FA skeleton (left)	-0.0577448	6.73065e-21	-0.136864	0.0252513	-0.0684367	1.02499e-28	-0.10331	0.116451	-0.0575786	8.69508e-21	-0.131146	0.0141554
Mean ISOVF in retrolenticular part of internal capsule on FA skeleton (right)	0.177833	5.02536e-186	-0.0683577	0.286197	0.189576	1.38707e-211	-0.0773969	0.206067	0.332202	0	-0.0662891	0.182605
Mean ISOVF in sagittal stratum on FA skeleton (left)	0.189862	3.1324e-212	-0.115257	0.0472006	0.15197	8.14713e-136	-0.129949	0.0357829	0.31328	0	-0.111752	0.0202795
Mean ISOVF in sagittal stratum on FA skeleton (right)	0.119553	1.99897e-84	-0.0100852	0.8585	0.095307	3.44442e-54	0.00967801	0.868297	0.239641	0	-0.0618301	0.196355
Mean ISOVF in splenium of corpus callosum on FA skeleton	0.072787	2.84433e-32	0.325679	2.42803e-06	0.0780102	7.85261e-37	0.234781	0.000448716	0.147266	1.43541e-127	0.327218	5.69846e-08
Mean ISOVF in superior cerebellar peduncle on FA skeleton (left)	-0.0419825	9.40181e-12	0.221498	0.000109319	-0.0338457	3.93803e-08	0.110308	0.0654611	-0.0349197	1.44448e-08	0.263774	1.12806e-08
Mean ISOVF in superior cerebellar peduncle on FA skeleton (right)	-0.0117415	0.0567393	0.141178	0.00815346	-0.0392353	1.90218e-10	0.0968229	0.0856497	0.0092878	0.131776	0.249147	3.13736e-08
Mean ISOVF in superior corona radiata on FA skeleton (left)	0.0229852	0.000191306	-0.18999	0.000494786	0.0411233	2.45932e-11	-0.185235	0.00272142	0.170479	6.64516e-171	-0.0759344	0.114362
Mean ISOVF in superior corona radiata on FA skeleton (right)	0.0724007	6.00656e-32	-0.0695576	0.216013	0.0323816	1.47355e-07	-0.0890024	0.151589	0.187976	5.32035e-208	0.0119258	0.80729
Mean ISOVF in superior fronto-occipital fasciculus on FA skeleton (left)	-0.0201484	0.00107645	-0.0684192	0.3886	-0.0077349	0.209429	-0.0183696	0.804903	-0.112019	2.75233e-74	0.114095	0.0510827
Mean ISOVF in superior fronto-occipital fasciculus on FA skeleton (right)	0.0251345	4.52039e-05	-0.138161	0.0675535	0.0211835	0.000586546	-0.173155	0.024512	-0.0739372	2.9999e-33	0.0550341	0.398684
Mean ISOVF in superior longitudinal fasciculus on FA skeleton (left)	0.079447	3.85039e-38	-0.113038	0.0246723	0.0683489	1.20313e-28	-0.107667	0.0492021	0.274187	0	-0.176282	8.68345e-05
Mean ISOVF in superior longitudinal fasciculus on FA skeleton (right)	0.131929	1.49802e-102	0.0139629	0.770203	0.128066	1.07195e-96	-0.0130001	0.8128	0.370213	0	-0.0745274	0.116386
Mean ISOVF in tapetum on FA skeleton (left)	0.0566559	3.55431e-20	0.109303	0.0826754	0.0582415	3.11835e-21	0.123476	0.059836	0.0992214	1.33156e-58	0.250938	2.29787e-06
Mean ISOVF in tapetum on FA skeleton (right)	0.113228	7.20896e-76	0.0986342	0.0886217	0.10052	4.17476e-60	0.140775	0.0220299	0.159185	5.44728e-149	0.256318	3.13595e-08
Mean ISOVF in uncinate fasciculus on FA skeleton (left)	-0.036237	4.05369e-09	0.0586206	0.573566	-0.00933189	0.129953	0.0449766	0.686121	-0.114877	4.71516e-78	-0.235816	0.00341873
Mean ISOVF in uncinate fasciculus on FA skeleton (right)	-0.112348	1.02519e-74	0.0538392	0.504114	-0.0906861	3.27778e-49	-0.00879097	0.904075	-0.313236	0	-0.107162	0.0798924
Mean L1 in anterior corona radiata on FA skeleton (left)	0.0951393	5.27473e-54	0.252051	1.10436e-07	0.109636	3.21537e-71	0.108217	0.030828	0.0637001	4.32193e-25	0.162765	0.000168495
Mean L1 in anterior corona radiata on FA skeleton (right)	0.163291	8.94408e-157	0.281927	3.34319e-09	0.147184	1.98409e-127	0.139019	0.0050758	0.158884	1.98544e-148	0.17388	1.75061e-05
Mean L1 in anterior limb of internal capsule on FA skeleton (left)	-0.26233	0	-0.0311583	0.561683	-0.227536	2.37545e-306	-0.102433	0.0589356	-0.428195	0	-0.0624751	0.207553
Mean L1 in anterior limb of internal capsule on FA skeleton (right)	-0.213851	5.13289e-270	-0.102907	0.0504509	-0.191079	5.54655e-215	-0.136991	0.0147659	-0.325574	0	-0.056841	0.279284
Mean L1 in body of corpus callosum on FA skeleton	-0.217146	1.54018e-278	0.0931094	0.0446447	-0.214842	1.44721e-272	-0.0089862	0.852225	-0.476706	0	0.165572	3.70488e-05
Mean L1 in cerebral peduncle on FA skeleton (left)	-0.298869	0	0.122164	0.0149948	-0.273608	0	0.0685007	0.208119	-0.581182	0	-0.0478054	0.342761
Mean L1 in cerebral peduncle on FA skeleton (right)	0.0587248	1.46569e-21	0.043128	0.356362	0.0375238	1.12205e-09	-0.0118004	0.817625	0.0813254	6.87945e-40	-0.0958293	0.0509613
Mean L1 in cingulum cingulate gyrus on FA skeleton (left)	0.0361612	4.36621e-09	-0.203027	3.97226e-05	0.0402856	6.16579e-11	-0.286083	8.4065e-08	0.062922	1.6088e-24	-0.125565	0.00336808
Mean L1 in cingulum cingulate gyrus on FA skeleton (right)	-0.0118888	0.0537034	-0.264761	8.03755e-08	0.00115211	0.851701	-0.291812	7.48063e-08	0.0407932	3.54041e-11	-0.188606	4.35404e-06
Mean L1 in cingulum hippocampus on FA skeleton (left)	-0.0570482	1.95875e-20	-0.0283836	0.592504	-0.0287293	3.11973e-06	-0.0568132	0.315036	0.00910754	0.139439	-0.0320569	0.503435
Mean L1 in cingulum hippocampus on FA skeleton (right)	0.135444	4.92721e-108	0.0214099	0.666688	0.156653	2.70676e-144	-0.0383931	0.45273	0.128311	4.61559e-97	0.0343731	0.499443
Mean L1 in corticospinal tract on FA skeleton (left)	0.0454106	1.67536e-13	0.0711512	0.274196	0.0599093	2.24516e-22	-0.0591901	0.349584	0.0267995	1.3648e-05	-0.0184762	0.741188
Mean L1 in corticospinal tract on FA skeleton (right)	0.0239518	0.000101432	0.0665252	0.278048	0.0291005	2.32338e-06	-0.0414226	0.495729	-0.0960097	5.73031e-55	-0.0623905	0.28367
Mean L1 in external capsule on FA skeleton (left)	-0.00893048	0.147296	-0.0626558	0.218498	0.00968444	0.116067	-0.125198	0.0153636	-0.113643	2.04856e-76	-0.0570492	0.237178
Mean L1 in external capsule on FA skeleton (right)	0.0379595	7.19289e-10	0.0205204	0.697142	0.0981016	2.54147e-57	-0.0909069	0.085048	0.089734	3.23832e-48	-0.0492892	0.366531
Mean L1 in fornix cres+stria terminalis on FA skeleton (left)	0.0330668	8.00075e-08	0.0731594	0.185302	0.0147626	0.0165925	0.0745139	0.193898	0.0701492	4.33139e-30	0.124739	0.0110332
Mean L1 in fornix cres+stria terminalis on FA skeleton (right)	-0.211552	3.71953e-264	0.125369	0.0158635	-0.168481	6.51623e-167	0.0861253	0.112525	-0.280615	0	0.143427	0.00276761
Mean L1 in fornix on FA skeleton	-0.144218	2.2666e-122	0.263619	1.35652e-07	-0.0915482	4.03403e-50	0.22953	2.10699e-06	-0.214006	2.05605e-270	0.450644	9.10686e-28
Mean L1 in genu of corpus callosum on FA skeleton	-0.131217	1.85458e-101	0.193176	0.000121882	-0.0842624	1.05293e-42	0.0597881	0.241296	-0.275423	0	0.262847	2.64701e-11
Mean L1 in inferior cerebellar peduncle on FA skeleton (left)	-0.121774	1.52279e-87	0.0731468	0.194404	-0.119532	2.139e-84	0.0172163	0.75878	-0.274327	0	-0.0327805	0.495524
Mean L1 in inferior cerebellar peduncle on FA skeleton (right)	-0.141202	2.44822e-117	-0.0248816	0.633928	-0.107368	2.30953e-68	-0.0619913	0.239999	-0.242778	0	-0.0386476	0.362206
Mean L1 in medial lemniscus on FA skeleton (left)	-0.142616	1.10412e-119	0.0668769	0.274043	-0.164481	4.54625e-159	0.0190633	0.730746	-0.238633	0	0.100797	0.0583827
Mean L1 in medial lemniscus on FA skeleton (right)	-0.27447	0	0.0420791	0.49341	-0.251578	0	0.023846	0.666639	-0.286658	0	0.0685768	0.205968
Mean L1 in middle cerebellar peduncle on FA skeleton	-0.228286	0	0.107267	0.0364065	-0.204703	4.20628e-247	0.0225041	0.660665	-0.251991	0	-0.0570462	0.247474
Mean L1 in pontine crossing tract on FA skeleton	-0.259913	0	0.0442193	0.419213	-0.242967	0	0.018751	0.735805	-0.395255	0	0.0312456	0.530774
Mean L1 in posterior corona radiata on FA skeleton (left)	-0.280426	0	0.140939	0.00111459	-0.246951	0	0.0819038	0.0667373	-0.420886	0	0.289718	1.24135e-15
Mean L1 in posterior corona radiata on FA skeleton (right)	-0.305879	0	0.176944	6.26815e-05	-0.277942	0	0.143594	0.00286172	-0.492049	0	0.402917	9.44028e-30
Mean L1 in posterior limb of internal capsule on FA skeleton (left)	-0.287372	0	0.0736055	0.13085	-0.276146	0	0.0496091	0.326615	-0.450664	0	0.153036	0.000296821
Mean L1 in posterior limb of internal capsule on FA skeleton (right)	-0.100863	1.66049e-60	0.062366	0.196831	-0.094846	1.1093e-53	0.043904	0.38109	-0.0417106	1.27722e-11	0.159844	0.00014157
Mean L1 in posterior thalamic radiation on FA skeleton (left)	-0.146045	1.79502e-125	0.134116	0.00587628	-0.132385	2.97282e-103	0.0325069	0.525359	-0.105728	2.46267e-66	0.129908	0.00472524
Mean L1 in posterior thalamic radiation on FA skeleton (right)	-0.0632649	9.03194e-25	0.127439	0.0139986	-0.048841	2.19149e-15	0.0566521	0.270021	-0.0941961	5.71215e-53	0.0776786	0.0930307
Mean L1 in retrolenticular part of internal capsule on FA skeleton (left)	-0.103271	2.34595e-63	0.00506178	0.925255	-0.0845961	4.96892e-43	-0.00704499	0.897452	-0.15208	5.19413e-136	0.15547	0.000270477
Mean L1 in retrolenticular part of internal capsule on FA skeleton (right)	-0.0663153	4.63614e-27	0.053036	0.314109	-0.0379999	6.90042e-10	0.0031704	0.950909	-0.113777	1.36277e-76	0.187786	1.92095e-06
Mean L1 in sagittal stratum on FA skeleton (left)	-0.0406447	4.16708e-11	0.083894	0.0884291	-0.0325028	1.32383e-07	-0.00508312	0.922069	-0.111783	5.58059e-74	0.127941	0.00385042
Mean L1 in sagittal stratum on FA skeleton (right)	0.01803	0.00343446	0.125693	0.00764253	0.030939	5.12505e-07	0.00640723	0.897027	0.0824764	5.57464e-41	0.0861738	0.0410886
Mean L1 in splenium of corpus callosum on FA skeleton	-0.0088789	0.149647	0.220505	1.02119e-05	0.0185181	0.00265465	0.147002	0.00225503	0.0406971	3.93448e-11	0.439031	2.89403e-32
Mean L1 in superior cerebellar peduncle on FA skeleton (left)	-0.0176939	0.00408713	0.0865996	0.102596	0.015574	0.0114944	0.0122662	0.821477	-0.018435	0.00277485	0.0876617	0.0497409
Mean L1 in superior cerebellar peduncle on FA skeleton (right)	-0.012155	0.0485615	0.0489185	0.344463	-0.0308116	5.70676e-07	0.0438961	0.402055	-0.0215914	0.00045836	0.0842741	0.0605648
Mean L1 in superior corona radiata on FA skeleton (left)	-0.168013	5.53286e-166	0.067593	0.142345	-0.116719	1.56297e-80	0.00929132	0.848476	-0.215239	1.37318e-273	0.214598	8.8606e-07
Mean L1 in superior corona radiata on FA skeleton (right)	-0.125878	1.84828e-93	0.111727	0.0153197	-0.11643	3.84868e-80	0.0622434	0.18129	-0.130543	1.97935e-100	0.258934	7.31515e-10
Mean L1 in superior fronto-occipital fasciculus on FA skeleton (left)	-0.189933	2.17503e-212	-0.0206115	0.727434	-0.17347	5.66787e-177	-0.0571906	0.299232	-0.284463	0	0.12761	0.0137677
Mean L1 in superior fronto-occipital fasciculus on FA skeleton (right)	-0.151733	2.15175e-135	-0.0640058	0.259778	-0.136286	2.2823e-109	-0.0804559	0.153825	-0.25077	0	0.0447367	0.448742
Mean L1 in superior longitudinal fasciculus on FA skeleton (left)	-0.254893	0	0.0271944	0.524303	-0.23169	0	-0.0153347	0.721637	-0.345703	0	0.151481	0.000207927
Mean L1 in superior longitudinal fasciculus on FA skeleton (right)	-0.238993	0	0.0579841	0.187619	-0.203436	5.1672e-244	0.0139131	0.748491	-0.380207	0	0.164936	2.02431e-05
Mean L1 in tapetum on FA skeleton (left)	-0.00880136	0.153235	0.185353	0.00171626	0.0156127	0.0112904	0.191367	0.00323323	-0.0783977	3.50125e-37	0.429974	3.95384e-21
Mean L1 in tapetum on FA skeleton (right)	0.0610414	3.61025e-23	0.108443	0.0652514	0.045301	1.91468e-13	0.108273	0.0813662	-0.00544162	0.377236	0.322358	1.48372e-11
Mean L1 in uncinate fasciculus on FA skeleton (left)	-0.116153	9.11832e-80	-0.0497234	0.3272	-0.103291	2.22095e-63	-0.153129	0.00183544	-0.335213	0	-0.0378297	0.385943
Mean L1 in uncinate fasciculus on FA skeleton (right)	-0.096181	3.69314e-55	-0.0728323	0.168395	-0.0972067	2.61863e-56	-0.184238	0.000126091	-0.3507	0	-0.0830356	0.053051
Mean L2 in anterior corona radiata on FA skeleton (left)	0.0275998	7.48602e-06	0.207902	3.29026e-06	0.0452407	2.06021e-13	0.150705	0.0010842	-0.0200934	0.0011109	0.249551	1.05606e-09
Mean L2 in anterior corona radiata on FA skeleton (right)	0.0346443	1.87336e-08	0.180044	4.36712e-05	0.0312497	3.93614e-07	0.145698	0.0018083	0.0466789	3.49411e-14	0.233577	3.95764e-09
Mean L2 in anterior limb of internal capsule on FA skeleton (left)	-0.252638	0	0.0780646	0.128884	-0.19916	9.5549e-234	0.0346772	0.506643	-0.411478	0	0.0622613	0.186104
Mean L2 in anterior limb of internal capsule on FA skeleton (right)	-0.291983	0	0.0921566	0.0630806	-0.248541	0	0.103535	0.0413268	-0.46546	0	0.0849674	0.0928688
Mean L2 in body of corpus callosum on FA skeleton	-0.10685	1.01823e-67	0.431413	6.02438e-23	-0.0873887	8.23432e-46	0.325712	2.53762e-12	-0.0635879	5.22863e-25	0.486419	1.13629e-43
Mean L2 in cerebral peduncle on FA skeleton (left)	-0.302823	0	0.154686	0.00276699	-0.277119	0	0.103786	0.0306665	-0.597867	0	0.204109	3.88349e-06
Mean L2 in cerebral peduncle on FA skeleton (right)	0.0846937	3.98629e-43	0.107645	0.0429103	0.063918	2.98213e-25	0.0796624	0.128895	0.063983	2.66926e-25	0.13939	0.00409394
Mean L2 in cingulum cingulate gyrus on FA skeleton (left)	0.0105163	0.0879168	0.396763	6.50679e-20	0.0269285	1.24027e-05	0.330239	1.16743e-13	-0.00591566	0.337094	0.223134	1.09712e-08
Mean L2 in cingulum cingulate gyrus on FA skeleton (right)	-0.0336999	4.50229e-08	0.438652	8.10261e-24	0.0073166	0.235126	0.357441	1.0577e-14	-0.0756937	9.03324e-35	0.311167	1.15799e-14
Mean L2 in cingulum hippocampus on FA skeleton (left)	-0.0591799	7.16055e-22	0.107222	0.0251241	-0.0118018	0.0554791	0.0614563	0.220606	-0.0912392	8.56569e-50	0.0298639	0.485937
Mean L2 in cingulum hippocampus on FA skeleton (right)	-0.175359	7.30672e-181	0.112256	0.0204676	-0.133017	3.12397e-104	0.0549714	0.290899	-0.257909	0	0.0276556	0.533677
Mean L2 in corticospinal tract on FA skeleton (left)	-0.20026	2.29907e-236	0.231117	6.00767e-05	-0.154772	7.41776e-141	0.171017	0.00239412	-0.263899	0	0.145141	0.004806
Mean L2 in corticospinal tract on FA skeleton (right)	-0.0302505	9.11841e-07	0.215745	0.000105082	0.00409812	0.506056	0.150381	0.00541197	-0.155797	1.00319e-142	0.0952595	0.0394298
Mean L2 in external capsule on FA skeleton (left)	-0.0274831	8.17934e-06	0.264031	1.31423e-07	0.0220757	0.000340198	0.220364	9.69496e-06	-0.145252	4.02235e-124	0.22796	3.87253e-07
Mean L2 in external capsule on FA skeleton (right)	-0.00706655	0.251513	0.251045	2.73362e-07	0.0138118	0.0250065	0.20169	6.12979e-05	-0.105717	2.54193e-66	0.215627	1.55123e-05
Mean L2 in fornix cres+stria terminalis on FA skeleton (left)	-0.0929992	1.13414e-51	0.304627	7.71125e-09	-0.0630986	1.1956e-24	0.319016	2.22905e-09	-0.183829	7.37648e-199	0.342619	2.82885e-13
Mean L2 in fornix cres+stria terminalis on FA skeleton (right)	-0.0366319	2.74557e-09	0.365192	6.37945e-13	0.00628282	0.307964	0.385121	7.7272e-14	-0.0354964	8.32686e-09	0.436044	6.21101e-26
Mean L2 in fornix on FA skeleton	-0.0176484	0.0041837	0.268377	4.9237e-08	0.0274258	8.54184e-06	0.242538	1.67055e-06	-0.0362116	4.15593e-09	0.477771	1.4408e-40
Mean L2 in genu of corpus callosum on FA skeleton	0.0578744	5.51026e-21	0.334905	6.88631e-14	0.0732388	1.18047e-32	0.261501	8.40751e-09	0.0883318	9.03891e-47	0.370149	1.42547e-24
Mean L2 in inferior cerebellar peduncle on FA skeleton (left)	0.0156668	0.0110106	0.272003	1.46454e-07	0.0759781	5.08345e-35	0.120497	0.0361718	0.0941349	6.66121e-53	0.26829	3.75764e-10
Mean L2 in inferior cerebellar peduncle on FA skeleton (right)	0.02647	1.73947e-05	0.215066	4.81712e-05	0.0485302	3.28731e-15	0.148538	0.00854408	0.023845	0.000108927	0.296039	8.66659e-12
Mean L2 in medial lemniscus on FA skeleton (left)	-0.0317206	2.6259e-07	0.20317	0.000456814	-0.0161066	0.00895589	0.159011	0.0118314	-0.0246977	6.11747e-05	0.209559	1.74005e-05
Mean L2 in medial lemniscus on FA skeleton (right)	-0.227695	8.68167e-307	0.192087	0.00248391	-0.198626	1.76717e-232	0.159799	0.014821	-0.37803	0	0.217648	5.59926e-05
Mean L2 in middle cerebellar peduncle on FA skeleton	-0.244439	0	0.0899945	0.0642404	-0.216011	1.38046e-275	0.0507448	0.32629	-0.410015	0	0.0624168	0.153669
Mean L2 in pontine crossing tract on FA skeleton	-0.136225	2.84909e-109	0.143368	0.0100051	-0.101349	4.46749e-61	0.141229	0.00788151	-0.15486	5.13736e-141	0.116948	0.0248276
Mean L2 in posterior corona radiata on FA skeleton (left)	-0.129127	2.7509e-98	0.236355	2.65343e-08	-0.0975476	1.07959e-56	0.147843	0.00126628	-0.140656	1.94236e-116	0.154901	0.000246354
Mean L2 in posterior corona radiata on FA skeleton (right)	-0.178633	1.03223e-187	0.19435	1.74344e-05	-0.169153	2.99775e-168	0.115758	0.0154007	-0.163478	3.91343e-157	0.113561	0.00559996
Mean L2 in posterior limb of internal capsule on FA skeleton (left)	-0.189985	1.65944e-212	-0.0151317	0.737143	-0.171999	5.65227e-174	-0.059527	0.182383	-0.207919	4.92767e-255	-0.0985265	0.00882572
Mean L2 in posterior limb of internal capsule on FA skeleton (right)	-0.217957	1.16863e-280	-0.0651839	0.147372	-0.198738	9.59123e-233	-0.093297	0.0364352	-0.349559	0	-0.0751623	0.0470582
Mean L2 in posterior thalamic radiation on FA skeleton (left)	-0.222619	5.21654e-293	0.198382	1.76348e-05	-0.191562	4.43124e-216	0.112902	0.0233134	-0.337916	0	0.171065	0.000445706
Mean L2 in posterior thalamic radiation on FA skeleton (right)	-0.114296	2.79436e-77	0.218609	2.6985e-06	-0.101643	2.01514e-61	0.151109	0.00178491	-0.162747	9.89122e-156	0.235998	2.26839e-06
Mean L2 in retrolenticular part of internal capsule on FA skeleton (left)	-0.145336	2.89941e-124	0.0277527	0.568508	-0.112788	2.73103e-75	-0.00253987	0.958814	-0.161867	4.74219e-154	-0.000976791	0.983665
Mean L2 in retrolenticular part of internal capsule on FA skeleton (right)	-0.168147	2.99916e-166	0.0679961	0.170119	-0.147816	1.60967e-128	0.0604844	0.231418	-0.301346	0	0.0204917	0.663007
Mean L2 in sagittal stratum on FA skeleton (left)	-0.145015	1.01962e-123	0.155916	0.00257512	-0.109303	8.51404e-71	0.0644544	0.213891	-0.273254	0	0.0852178	0.068289
Mean L2 in sagittal stratum on FA skeleton (right)	-0.190876	1.60163e-214	0.223349	8.3141e-07	-0.139383	2.35819e-114	0.151322	0.00178494	-0.256874	0	0.147707	0.0022359
Mean L2 in splenium of corpus callosum on FA skeleton	-0.166998	5.56007e-164	0.19733	4.49582e-05	-0.130807	7.85451e-101	0.123904	0.00560262	-0.222457	1.41105e-292	0.0871179	0.0592512
Mean L2 in superior cerebellar peduncle on FA skeleton (left)	0.0338203	4.03103e-08	0.180905	0.000210387	0.0492973	1.20271e-15	0.0895129	0.0812914	-0.0186759	0.00243949	0.278356	3.02683e-13
Mean L2 in superior cerebellar peduncle on FA skeleton (right)	-0.047542	1.17385e-14	0.13846	0.00370476	-0.00116321	0.850288	0.0801011	0.117211	-0.0964962	1.64264e-55	0.256759	1.2101e-10
Mean L2 in superior corona radiata on FA skeleton (left)	-0.239891	0	0.11344	0.0115618	-0.205713	1.41047e-249	0.0483339	0.316793	-0.444174	0	0.0635915	0.181442
Mean L2 in superior corona radiata on FA skeleton (right)	-0.285072	0	0.0932052	0.0471664	-0.224665	1.59713e-298	0.0501082	0.314936	-0.43823	0	0.0553506	0.271226
Mean L2 in superior fronto-occipital fasciculus on FA skeleton (left)	-0.170259	1.84349e-170	0.0843283	0.132777	-0.154346	4.38695e-140	0.0612736	0.296931	-0.17775	7.49707e-186	0.350269	2.87452e-16
Mean L2 in superior fronto-occipital fasciculus on FA skeleton (right)	-0.196394	3.14095e-227	0.0908461	0.0975579	-0.168274	1.67694e-166	0.0396268	0.509916	-0.188758	9.49502e-210	0.337802	1.56385e-15
Mean L2 in superior longitudinal fasciculus on FA skeleton (left)	-0.234378	0	0.257301	3.6235e-10	-0.202398	1.68628e-241	0.197736	2.9273e-06	-0.45068	0	0.12823	0.00374636
Mean L2 in superior longitudinal fasciculus on FA skeleton (right)	-0.236841	0	0.285683	2.68015e-13	-0.204823	2.14391e-247	0.227594	8.63228e-09	-0.485981	0	0.169725	0.000199302
Mean L2 in tapetum on FA skeleton (left)	-0.0504317	2.64287e-16	0.23258	2.078e-06	-0.03987	9.66188e-11	0.191653	0.000265553	-0.131517	6.4339e-102	0.264597	1.22487e-08
Mean L2 in tapetum on FA skeleton (right)	-0.061406	1.98956e-23	0.264057	1.89945e-07	-0.0586679	1.60249e-21	0.241992	7.25766e-06	-0.157602	4.80483e-146	0.299633	6.22177e-12
Mean L2 in uncinate fasciculus on FA skeleton (left)	-0.21231	4.44377e-266	0.268845	2.62242e-07	-0.208135	1.43456e-255	0.258399	1.1781e-06	-0.375053	0	0.212721	1.02123e-07
Mean L2 in uncinate fasciculus on FA skeleton (right)	-0.139737	6.22392e-115	0.328698	6.53174e-11	-0.149538	1.61591e-131	0.301728	1.88401e-09	-0.267095	0	0.196955	2.33883e-05
Mean L3 in anterior corona radiata on FA skeleton (left)	-0.0142335	0.0209027	0.275915	6.81435e-11	0.014336	0.0199983	0.201306	2.68003e-06	-0.0532962	4.95698e-18	0.355001	2.72769e-21
Mean L3 in anterior corona radiata on FA skeleton (right)	0.0722589	7.89571e-32	0.28514	1.49567e-11	0.0615781	1.49998e-23	0.22529	1.32594e-07	0.0385287	3.9943e-10	0.364391	9.3748e-25
Mean L3 in anterior limb of internal capsule on FA skeleton (left)	-0.313132	0	0.249422	4.80596e-07	-0.256785	0	0.197696	0.000161203	-0.532224	0	0.250553	1.07302e-08
Mean L3 in anterior limb of internal capsule on FA skeleton (right)	-0.307053	0	0.258645	7.24764e-08	-0.266212	0	0.208947	3.38289e-05	-0.482873	0	0.28577	1.4333e-10
Mean L3 in body of corpus callosum on FA skeleton	-0.294223	0	0.440568	2.8329e-26	-0.26896	0	0.335779	6.95829e-14	-0.437164	0	0.501937	4.33747e-52
Mean L3 in cerebral peduncle on FA skeleton (left)	-0.298132	0	0.2835	1.18085e-07	-0.273543	0	0.172037	0.000806195	-0.591985	0	0.281931	2.13031e-10
Mean L3 in cerebral peduncle on FA skeleton (right)	0.0921447	9.35628e-51	0.239923	1.27235e-05	0.0612256	2.67288e-23	0.16136	0.00279816	0.0587116	1.49636e-21	0.242805	6.25123e-07
Mean L3 in cingulum cingulate gyrus on FA skeleton (left)	0.018103	0.00330599	0.397413	1.4492e-21	0.0332187	6.97634e-08	0.29952	1.45914e-12	-0.00727064	0.23808	0.245604	3.77695e-10
Mean L3 in cingulum cingulate gyrus on FA skeleton (right)	-0.00974107	0.113949	0.390067	4.01123e-20	0.0202147	0.00103623	0.281017	1.05184e-09	-0.0319521	2.14751e-07	0.260496	1.27156e-10
Mean L3 in cingulum hippocampus on FA skeleton (left)	-0.0459396	8.7575e-14	0.13786	0.00403194	0.00166973	0.786436	0.0716917	0.165578	-0.0572378	1.46637e-20	0.077972	0.0572921
Mean L3 in cingulum hippocampus on FA skeleton (right)	-0.0409618	2.94029e-11	0.160548	0.00182908	-0.00413398	0.502341	0.102984	0.0543235	-0.131967	1.31288e-102	0.073364	0.101979
Mean L3 in corticospinal tract on FA skeleton (left)	-0.11023	5.61136e-72	0.184014	0.00251033	-0.065209	3.22749e-26	0.145918	0.0159967	-0.177433	3.47122e-185	0.117323	0.0272758
Mean L3 in corticospinal tract on FA skeleton (right)	-0.0286077	3.43333e-06	0.199313	0.000370613	0.0118697	0.054088	0.138345	0.0173876	-0.139207	4.54836e-114	0.110846	0.0348336
Mean L3 in external capsule on FA skeleton (left)	-0.0132154	0.0319913	0.229505	4.79321e-06	0.041869	1.06871e-11	0.186719	0.000209791	-0.119161	6.99759e-84	0.1735	0.000133518
Mean L3 in external capsule on FA skeleton (right)	-0.00709344	0.249714	0.273351	8.11812e-09	0.0218629	0.000388099	0.221863	7.52957e-06	-0.108587	6.85151e-70	0.178772	0.000387735
Mean L3 in fornix cres+stria terminalis on FA skeleton (left)	-0.0934387	3.80192e-52	0.389491	8.70141e-14	-0.0678949	2.7441e-28	0.337078	6.31411e-11	-0.193695	5.75916e-221	0.481006	2.29541e-30
Mean L3 in fornix cres+stria terminalis on FA skeleton (right)	-0.206956	1.2072e-252	0.398122	8.72778e-14	-0.157415	1.06517e-145	0.372049	2.11422e-11	-0.325133	0	0.482653	8.62967e-34
Mean L3 in fornix on FA skeleton	-0.153124	7.02905e-138	0.278471	1.92479e-08	-0.107915	4.78746e-69	0.255682	4.33275e-07	-0.274105	0	0.48586	6.9112e-41
Mean L3 in genu of corpus callosum on FA skeleton	-0.00990121	0.108125	0.372458	3.62947e-18	0.00541859	0.379259	0.310104	5.19657e-13	-0.0857231	3.84563e-44	0.496665	1.04055e-49
Mean L3 in inferior cerebellar peduncle on FA skeleton (left)	-0.0760332	4.54689e-35	0.271928	4.82528e-08	-0.0109422	0.0757972	0.172659	0.00158917	-0.107796	6.75199e-69	0.28777	2.50975e-10
Mean L3 in inferior cerebellar peduncle on FA skeleton (right)	-0.0468091	2.96772e-14	0.24082	4.414e-07	-0.0184976	0.0026839	0.165226	0.00208035	-0.117105	4.66956e-81	0.284022	3.10884e-10
Mean L3 in medial lemniscus on FA skeleton (left)	-0.124558	1.55472e-91	0.202268	0.000373102	-0.116927	8.14417e-81	0.156652	0.0098575	-0.163159	1.60732e-156	0.193876	9.11724e-05
Mean L3 in medial lemniscus on FA skeleton (right)	-0.281593	0	0.206583	0.00064933	-0.250351	0	0.159839	0.0087148	-0.458768	0	0.206663	9.51182e-05
Mean L3 in middle cerebellar peduncle on FA skeleton	-0.282582	0	0.113999	0.0235193	-0.246534	0	0.0766368	0.136256	-0.471297	0	0.112909	0.0139894
Mean L3 in pontine crossing tract on FA skeleton	-0.297598	0	0.141079	0.0138036	-0.267225	0	0.122723	0.0326576	-0.444029	0	0.0912504	0.0966318
Mean L3 in posterior corona radiata on FA skeleton (left)	-0.310682	0	0.287225	2.03212e-11	-0.264072	0	0.209528	5.9871e-06	-0.461071	0	0.376337	1.15186e-25
Mean L3 in posterior corona radiata on FA skeleton (right)	-0.306308	0	0.276194	1.73357e-10	-0.284163	0	0.216716	5.09162e-06	-0.443472	0	0.378427	8.07049e-27
Mean L3 in posterior limb of internal capsule on FA skeleton (left)	-0.298351	0	0.242588	8.78192e-08	-0.278244	0	0.163503	0.000438812	-0.442306	0	0.170958	3.18017e-05
Mean L3 in posterior limb of internal capsule on FA skeleton (right)	-0.262855	0	0.164289	0.000803596	-0.231602	0	0.133494	0.00738444	-0.338277	0	0.189694	2.57148e-06
Mean L3 in posterior thalamic radiation on FA skeleton (left)	-0.257842	0	0.167655	7.06759e-05	-0.231454	0	0.0850905	0.0606362	-0.341827	0	0.147498	0.00103018
Mean L3 in posterior thalamic radiation on FA skeleton (right)	-0.208081	1.94679e-255	0.197302	3.04511e-06	-0.167396	9.16253e-165	0.13685	0.00210113	-0.261071	0	0.163024	0.000739221
Mean L3 in retrolenticular part of internal capsule on FA skeleton (left)	-0.241104	0	0.0804532	0.0817406	-0.212021	2.41304e-265	0.00807582	0.871817	-0.294511	0	0.109392	0.0163191
Mean L3 in retrolenticular part of internal capsule on FA skeleton (right)	-0.126086	9.14377e-94	0.0506695	0.286795	-0.0984709	9.64727e-58	0.0134293	0.779156	-0.209423	8.65841e-259	0.125795	0.0074637
Mean L3 in sagittal stratum on FA skeleton (left)	-0.0946513	1.81454e-53	0.137102	0.0023229	-0.072066	1.14433e-31	0.0604596	0.20102	-0.190695	4.10966e-214	0.140528	0.00148234
Mean L3 in sagittal stratum on FA skeleton (right)	-0.162784	8.40228e-156	0.205663	5.60587e-07	-0.118424	7.29484e-83	0.124295	0.00649855	-0.184424	3.70831e-200	0.14756	0.000974955
Mean L3 in splenium of corpus callosum on FA skeleton	-0.170986	6.33142e-172	0.374592	3.60534e-17	-0.120341	1.59144e-85	0.302776	5.96919e-13	-0.209685	1.91421e-259	0.367798	5.2758e-24
Mean L3 in superior cerebellar peduncle on FA skeleton (left)	-0.00170709	0.781778	0.182828	0.000141516	0.012486	0.04275	0.080773	0.115545	-0.0663475	4.37937e-27	0.276617	1.64337e-12
Mean L3 in superior cerebellar peduncle on FA skeleton (right)	-0.0922042	8.08137e-51	0.146546	0.00164018	-0.0443272	6.18403e-13	0.0807288	0.107296	-0.136216	2.94163e-109	0.257619	4.16185e-11
Mean L3 in superior corona radiata on FA skeleton (left)	-0.265954	0	0.225818	8.09573e-08	-0.218862	4.92228e-283	0.130205	0.00339937	-0.45909	0	0.299068	4.88145e-13
Mean L3 in superior corona radiata on FA skeleton (right)	-0.304478	0	0.211811	1.23483e-06	-0.248157	0	0.146538	0.00118925	-0.455607	0	0.284764	3.85995e-11
Mean L3 in superior fronto-occipital fasciculus on FA skeleton (left)	-0.214306	3.47818e-271	0.196832	2.91846e-05	-0.187311	1.60845e-206	0.16821	0.00146062	-0.279632	0	0.370661	1.47564e-22
Mean L3 in superior fronto-occipital fasciculus on FA skeleton (right)	-0.233644	0	0.205416	8.98834e-05	-0.199431	2.16858e-234	0.14734	0.0123699	-0.294302	0	0.35358	1.50926e-17
Mean L3 in superior longitudinal fasciculus on FA skeleton (left)	-0.238708	0	0.229341	7.50511e-09	-0.206622	8.07669e-252	0.162427	5.0156e-05	-0.417432	0	0.191713	3.7597e-06
Mean L3 in superior longitudinal fasciculus on FA skeleton (right)	-0.236153	0	0.249385	4.2687e-10	-0.201744	6.36829e-240	0.163911	2.71556e-05	-0.44952	0	0.217855	6.37674e-07
Mean L3 in tapetum on FA skeleton (left)	-0.0713735	4.30098e-31	0.297058	6.70034e-09	-0.0558664	1.16477e-19	0.260535	4.63158e-06	-0.130131	8.3709e-100	0.415325	3.08509e-20
Mean L3 in tapetum on FA skeleton (right)	-0.0599936	1.96195e-22	0.288544	5.48254e-08	-0.0629218	1.60934e-24	0.272178	1.55025e-06	-0.147814	1.6218e-128	0.382142	9.2475e-20
Mean L3 in uncinate fasciculus on FA skeleton (left)	-0.2461	0	0.205642	3.39749e-05	-0.233855	0	0.182178	0.000341517	-0.444617	0	0.186453	1.40358e-05
Mean L3 in uncinate fasciculus on FA skeleton (right)	-0.210254	7.10505e-261	0.246257	6.58356e-07	-0.206616	8.38497e-252	0.209887	2.85214e-05	-0.417462	0	0.106818	0.0321502
Mean MD in anterior corona radiata on FA skeleton (left)	-0.0524583	1.62186e-17	0.275798	5.9876e-11	-0.0501991	3.6155e-16	0.175344	7.56352e-05	0.025678	3.08131e-05	0.281652	1.77225e-12
Mean MD in anterior corona radiata on FA skeleton (right)	-0.1089	2.75893e-70	0.286275	3.2329e-12	-0.114593	1.12511e-77	0.194428	8.55934e-06	-0.0559863	9.73776e-20	0.292564	4.02208e-15
Mean MD in anterior limb of internal capsule on FA skeleton (left)	0.190959	1.0346e-214	0.0864497	0.120015	0.181323	1.92974e-193	0.0209721	0.710327	0.297688	0	0.0685977	0.179668
Mean MD in anterior limb of internal capsule on FA skeleton (right)	0.152545	7.65681e-137	0.0535878	0.319515	0.142642	1.00115e-119	0.00739044	0.898915	0.162025	2.3725e-154	0.0939509	0.0841032
Mean MD in body of corpus callosum on FA skeleton	0.265849	0	0.401706	4.56567e-20	0.232862	0	0.280451	8.50713e-10	0.380518	0	0.480201	2.64427e-45
Mean MD in cerebral peduncle on FA skeleton (left)	0.11894	1.41722e-83	0.236082	2.02798e-05	0.109814	1.90361e-71	0.105123	0.0579777	0.340138	0	0.152328	0.00228039
Mean MD in cerebral peduncle on FA skeleton (right)	-0.143307	7.7338e-121	0.169436	0.00237833	-0.134128	5.80793e-106	0.0892136	0.122685	-0.101211	6.49892e-61	0.0755213	0.142699
Mean MD in cingulum cingulate gyrus on FA skeleton (left)	-0.114722	7.57087e-78	0.210586	4.56853e-07	-0.115118	2.24064e-78	0.0916976	0.0379221	-0.0846696	4.20954e-43	0.132441	0.00187067
Mean MD in cingulum cingulate gyrus on FA skeleton (right)	-0.246569	0	0.191414	7.23741e-06	-0.218684	1.45212e-282	0.0894114	0.0499892	-0.184724	8.17808e-201	0.139693	0.00107916
Mean MD in cingulum hippocampus on FA skeleton (left)	-0.249817	0	0.0777672	0.116255	-0.222549	8.02468e-293	0.0129444	0.811323	-0.174876	7.29858e-180	0.0289453	0.489039
Mean MD in cingulum hippocampus on FA skeleton (right)	-0.129795	2.70077e-99	0.118773	0.0137569	-0.115804	2.69621e-79	0.0467905	0.358137	-0.0720423	1.1975e-31	0.0594647	0.189879
Mean MD in corticospinal tract on FA skeleton (left)	-0.117421	1.72911e-81	0.118579	0.0541238	-0.0900993	1.34868e-48	0.0739515	0.218475	-0.0523086	2.00059e-17	0.089222	0.0917384
Mean MD in corticospinal tract on FA skeleton (right)	-0.15222	2.9223e-136	0.122441	0.0294875	-0.170066	4.48437e-170	0.0763	0.173167	-0.144282	1.76927e-122	0.0677997	0.170337
Mean MD in external capsule on FA skeleton (left)	-0.114693	8.28588e-78	0.141084	0.0067729	-0.131496	6.93739e-102	0.0871489	0.100101	-0.0856416	4.63291e-44	0.121808	0.011959
Mean MD in external capsule on FA skeleton (right)	-0.122598	1.02711e-88	0.18719	0.000161176	-0.121287	7.43531e-87	0.108578	0.0352682	-0.0972432	2.38159e-56	0.119911	0.0281532
Mean MD in fornix cres+stria terminalis on FA skeleton (left)	-0.074373	1.26768e-33	0.305315	1.30217e-07	-0.0679829	2.3398e-28	0.296141	1.79266e-07	-0.0356401	7.24924e-09	0.374998	3.27432e-15
Mean MD in fornix cres+stria terminalis on FA skeleton (right)	0.088196	1.24435e-46	0.359328	4.81619e-11	0.0707603	1.37437e-30	0.347989	1.45339e-09	0.228337	0	0.423835	1.87561e-23
Mean MD in fornix on FA skeleton	0.0711404	6.69746e-31	0.269807	3.51623e-08	0.0622562	4.8915e-24	0.2411	1.25385e-06	0.210852	2.19408e-262	0.475383	4.69674e-39
Mean MD in genu of corpus callosum on FA skeleton	0.0542257	1.30264e-18	0.352658	6.67513e-15	0.0324055	1.44273e-07	0.252563	1.40202e-08	0.156763	1.70093e-144	0.446132	1.01165e-35
Mean MD in inferior cerebellar peduncle on FA skeleton (left)	0.0551515	3.36475e-19	0.265084	6.27961e-07	0.0540014	1.80213e-18	0.117489	0.0446905	0.172701	2.10844e-175	0.220508	3.4187e-06
Mean MD in inferior cerebellar peduncle on FA skeleton (right)	0.12921	2.06693e-98	0.213225	7.79431e-05	0.101235	6.09085e-61	0.122365	0.0428153	0.218288	1.58392e-281	0.26629	1.88536e-08
Mean MD in medial lemniscus on FA skeleton (left)	0.120005	4.68223e-85	0.167602	0.00531884	0.124053	8.36178e-91	0.111197	0.0694158	0.211363	1.12443e-263	0.139753	0.010341
Mean MD in medial lemniscus on FA skeleton (right)	0.235657	0	0.161457	0.0156103	0.220254	1.04376e-286	0.123387	0.0533067	0.400749	0	0.132616	0.0260198
Mean MD in middle cerebellar peduncle on FA skeleton	0.231368	0	0.0546016	0.283298	0.215382	5.84799e-274	0.0286929	0.586051	0.40125	0	0.0360868	0.429463
Mean MD in pontine crossing tract on FA skeleton	0.258988	0	0.114075	0.0392435	0.239628	0	0.102355	0.0631061	0.384975	0	0.068431	0.198657
Mean MD in posterior corona radiata on FA skeleton (left)	0.266942	0	0.238944	7.50013e-09	0.255093	0	0.157291	0.000387846	0.399092	0	0.297662	4.52803e-16
Mean MD in posterior corona radiata on FA skeleton (right)	0.285737	0	0.242192	1.76087e-08	0.26936	0	0.177121	0.000178715	0.409909	0	0.330848	3.46619e-20
Mean MD in posterior limb of internal capsule on FA skeleton (left)	0.282009	0	0.158451	0.00140932	0.27433	0	0.0774689	0.130771	0.405441	0	0.151435	0.00105334
Mean MD in posterior limb of internal capsule on FA skeleton (right)	0.214464	1.36375e-271	0.0750182	0.139497	0.19958	9.5868e-235	0.0286594	0.59882	0.282691	0	0.164861	0.000177616
Mean MD in posterior thalamic radiation on FA skeleton (left)	0.236123	0	0.190202	6.66897e-06	0.225551	6.30411e-301	0.0892496	0.0471267	0.310049	0	0.164455	0.000288881
Mean MD in posterior thalamic radiation on FA skeleton (right)	0.198042	4.23751e-231	0.202158	1.6624e-06	0.169964	7.19168e-170	0.126295	0.00440664	0.249982	0	0.168678	0.00021567
Mean MD in retrolenticular part of internal capsule on FA skeleton (left)	0.213974	2.48121e-270	0.0386198	0.428153	0.205008	7.55511e-248	-0.0171163	0.729971	0.276936	0	0.10717	0.0184582
Mean MD in retrolenticular part of internal capsule on FA skeleton (right)	0.106025	1.06328e-66	0.0526616	0.276619	0.0830752	1.48723e-41	0.0186427	0.691616	0.248365	0	0.127544	0.00457867
Mean MD in sagittal stratum on FA skeleton (left)	0.0863483	9.16515e-45	0.152077	0.000678088	0.0711556	6.5062e-31	0.0431247	0.361584	0.237367	0	0.14339	0.000987405
Mean MD in sagittal stratum on FA skeleton (right)	0.102361	2.85111e-62	0.215004	3.4984e-07	0.0762854	2.7247e-35	0.109115	0.0161129	0.217261	7.71029e-279	0.145403	0.000832172
Mean MD in splenium of corpus callosum on FA skeleton	0.10568	2.81696e-66	0.366894	1.37067e-15	0.0889539	2.0775e-47	0.261051	4.87118e-09	0.233045	0	0.429786	2.4456e-35
Mean MD in superior cerebellar peduncle on FA skeleton (left)	-0.0705903	1.89338e-30	0.186503	0.00024533	-0.0888627	2.57857e-47	0.0642648	0.237877	0.00106158	0.863233	0.283062	1.83603e-11
Mean MD in superior cerebellar peduncle on FA skeleton (right)	-0.0484268	3.76043e-15	0.128758	0.00820689	-0.0641018	2.17885e-25	0.0724806	0.167685	0.0122091	0.0475677	0.250633	1.17562e-09
Mean MD in superior corona radiata on FA skeleton (left)	-0.00324919	0.598029	0.161773	8.74891e-05	-0.0228748	0.000205374	0.0720163	0.106718	0.05892	1.07864e-21	0.214236	2.74765e-07
Mean MD in superior corona radiata on FA skeleton (right)	-0.0220735	0.000340662	0.173587	3.07364e-05	0.00865915	0.159986	0.107601	0.0152546	0.0842691	1.03717e-42	0.232598	6.9418e-08
Mean MD in superior fronto-occipital fasciculus on FA skeleton (left)	0.19551	3.61548e-225	0.116357	0.0310674	0.180856	1.94143e-192	0.0806031	0.15926	0.277916	0	0.334662	3.45628e-15
Mean MD in superior fronto-occipital fasciculus on FA skeleton (right)	0.239389	0	0.0822598	0.136138	0.223085	2.93048e-294	0.0305303	0.604534	0.326943	0	0.277987	2.66268e-08
Mean MD in superior longitudinal fasciculus on FA skeleton (left)	0.199988	1.02494e-235	0.193845	4.9286e-07	0.178961	2.09465e-188	0.1239	0.00147957	0.419522	0	0.176215	1.62028e-05
Mean MD in superior longitudinal fasciculus on FA skeleton (right)	0.206582	1.01775e-251	0.244445	1.73075e-09	0.20056	4.41405e-237	0.165575	2.4109e-05	0.451178	0	0.217102	1.70032e-07
Mean MD in tapetum on FA skeleton (left)	0.0477578	8.9092e-15	0.254332	1.61225e-06	0.0440378	8.71964e-13	0.224866	0.000144648	0.155613	2.18466e-142	0.402283	3.82051e-19
Mean MD in tapetum on FA skeleton (right)	0.067578	4.86453e-28	0.246596	7.19582e-06	0.0476707	9.95997e-15	0.229006	9.86334e-05	0.189168	1.14654e-210	0.367164	1.96906e-17
Mean MD in uncinate fasciculus on FA skeleton (left)	0.272938	0	0.187714	0.000567796	0.249985	0	0.102403	0.0671817	0.38775	0	0.179203	9.20531e-05
Mean MD in uncinate fasciculus on FA skeleton (right)	0.25776	0	0.24288	1.62633e-05	0.236656	0	0.139908	0.00890986	0.403322	0	0.112939	0.0409014
Mean MO in anterior corona radiata on FA skeleton (left)	-0.124369	2.91882e-91	0.0924149	0.0719456	-0.116749	1.42139e-80	0.0270287	0.602884	-0.134261	3.58551e-106	0.0356311	0.433866
Mean MO in anterior corona radiata on FA skeleton (right)	-0.277273	0	0.138755	0.00678971	-0.260894	0	0.0394992	0.448929	-0.245294	0	0.0308463	0.491922
Mean MO in anterior limb of internal capsule on FA skeleton (left)	0.0820538	1.40834e-40	0.138711	0.00166331	0.0820853	1.31468e-40	0.174687	0.000238299	0.0921396	9.47329e-51	0.162067	9.86488e-05
Mean MO in anterior limb of internal capsule on FA skeleton (right)	-0.062824	1.89645e-24	0.128538	0.00660586	-0.0583595	2.59494e-21	0.123547	0.00823835	-0.239426	0	0.164013	0.000150223
Mean MO in body of corpus callosum on FA skeleton	0.203031	4.95512e-243	-0.278384	2.4366e-08	0.197663	3.30464e-230	-0.258329	9.26482e-07	0.411575	0	-0.591144	4.8863e-66
Mean MO in cerebral peduncle on FA skeleton (left)	-0.230433	0	0.0265912	0.59317	-0.217026	3.16344e-278	-0.0544614	0.299998	-0.479125	0	-0.0586365	0.180806
Mean MO in cerebral peduncle on FA skeleton (right)	0.056481	4.63002e-20	-0.0183731	0.704997	0.045422	1.65231e-13	-0.0531365	0.312633	0.0100854	0.101721	-0.0737564	0.0970726
Mean MO in cingulum cingulate gyrus on FA skeleton (left)	0.01979	0.00132011	-0.286577	7.89689e-09	0.0220465	0.000346433	-0.31507	2.18376e-09	-0.0210773	0.000625	-0.145503	0.000305728
Mean MO in cingulum cingulate gyrus on FA skeleton (right)	-0.120031	4.31655e-85	-0.397369	3.17512e-15	-0.108905	2.72041e-70	-0.398394	3.07789e-13	-0.217204	1.09082e-278	-0.314955	1.18355e-14
Mean MO in cingulum hippocampus on FA skeleton (left)	-0.089584	4.6357e-48	-0.0440169	0.428554	-0.0900552	1.49945e-48	-0.0407991	0.488274	-0.192866	4.64076e-219	0.0130815	0.811995
Mean MO in cingulum hippocampus on FA skeleton (right)	-0.199058	1.66671e-233	0.0162459	0.751227	-0.190188	5.76787e-213	0.0330606	0.558443	-0.266564	0	0.0601669	0.283501
Mean MO in corticospinal tract on FA skeleton (left)	-0.174973	4.58388e-180	-0.235126	0.00201153	-0.158249	3.03003e-147	-0.211729	0.0056989	-0.229438	0	-0.140192	0.0422787
Mean MO in corticospinal tract on FA skeleton (right)	0.0500195	4.60144e-16	-0.235488	0.00145188	0.0435396	1.56744e-12	-0.191982	0.00717887	0.0311816	4.17125e-07	-0.0888564	0.251097
Mean MO in external capsule on FA skeleton (left)	0.0303633	8.30402e-07	-0.177044	0.000371459	0.0335713	5.06413e-08	-0.155445	0.00275187	0.0128572	0.0369435	-0.187879	1.97165e-05
Mean MO in external capsule on FA skeleton (right)	-0.0750212	3.48729e-34	-0.0843764	0.145602	-0.11571	3.607e-79	-0.0747003	0.184861	-0.152649	4.98454e-137	-0.173512	0.000736588
Mean MO in fornix cres+stria terminalis on FA skeleton (left)	-0.104861	2.82088e-65	-0.0807424	0.120368	-0.0613758	2.09054e-23	-0.133875	0.0167117	-0.151824	1.4798e-135	-0.0342045	0.484617
Mean MO in fornix cres+stria terminalis on FA skeleton (right)	-0.0124437	0.043458	-0.125517	0.0103722	-0.00612725	0.320097	-0.206445	1.19879e-05	-0.0640239	2.48934e-25	-0.158897	0.00125537
Mean MO in fornix on FA skeleton	-0.0321446	1.81509e-07	-0.0800542	0.198382	-0.0427851	3.76363e-12	-0.090896	0.149375	-0.0897957	2.79378e-48	-0.280639	3.37831e-06
Mean MO in genu of corpus callosum on FA skeleton	0.124925	4.55268e-92	-0.0789264	0.241693	0.0834232	6.8717e-42	-0.0166155	0.798396	0.240478	0	-0.0828585	0.125431
Mean MO in inferior cerebellar peduncle on FA skeleton (left)	0.0843475	8.69606e-43	-0.198482	0.000671165	0.114518	1.41588e-77	-0.0771398	0.209214	0.228736	0	-0.159622	0.00121227
Mean MO in inferior cerebellar peduncle on FA skeleton (right)	0.113717	1.63327e-76	-0.159917	0.00822737	0.0968731	6.211e-56	-0.141189	0.0219691	0.184102	1.87762e-199	-0.202116	2.35247e-05
Mean MO in medial lemniscus on FA skeleton (left)	0.0478678	7.73775e-15	-0.0317193	0.62392	0.0830946	1.42482e-41	-0.0101061	0.872329	0.119391	3.35081e-84	-0.0867339	0.107099
Mean MO in medial lemniscus on FA skeleton (right)	0.0685524	8.29753e-29	-0.0345684	0.55835	0.0765977	1.44219e-35	-0.0341451	0.565253	-0.0673438	7.41379e-28	-0.0671742	0.21962
Mean MO in middle cerebellar peduncle on FA skeleton	-0.01047	0.0893228	-0.0918794	0.0831249	-0.00128399	0.834956	-0.0450644	0.389488	-0.169706	2.35653e-169	-0.0746175	0.111882
Mean MO in pontine crossing tract on FA skeleton	0.125237	1.59927e-92	-0.128903	0.026828	0.127252	1.74327e-95	-0.12152	0.0241532	0.245195	0	-0.163202	0.000213619
Mean MO in posterior corona radiata on FA skeleton (left)	0.141005	5.18398e-117	-0.0755818	0.155808	0.138595	4.48903e-113	-0.0410537	0.46059	0.261224	0	0.33464	8.07884e-19
Mean MO in posterior corona radiata on FA skeleton (right)	0.20869	5.92316e-257	0.00418071	0.936906	0.185033	1.72377e-201	0.0365316	0.505676	0.378461	0	0.410989	8.75419e-28
Mean MO in posterior limb of internal capsule on FA skeleton (left)	0.154324	4.81992e-140	0.12914	0.0048673	0.163585	2.43248e-157	0.131707	0.00456698	0.291744	0	0.217653	6.70907e-09
Mean MO in posterior limb of internal capsule on FA skeleton (right)	-0.0656028	1.62356e-26	0.173565	4.5467e-05	-0.0541707	1.41061e-18	0.173082	8.90283e-05	-0.223202	1.41526e-294	0.231322	2.00494e-11
Mean MO in posterior thalamic radiation on FA skeleton (left)	-0.0251481	4.47764e-05	-0.133304	0.0341169	-0.0156581	0.0110552	-0.15978	0.0115569	-0.163725	1.30836e-157	-0.155584	0.00110795
Mean MO in posterior thalamic radiation on FA skeleton (right)	-0.101866	1.09973e-61	-0.0876556	0.163215	-0.0983445	1.34446e-57	-0.0958155	0.119021	-0.127218	1.95655e-95	-0.223897	1.75433e-06
Mean MO in retrolenticular part of internal capsule on FA skeleton (left)	-0.0457046	1.16931e-13	-0.0407791	0.42231	-0.035359	9.50214e-09	-0.00136345	0.979472	-0.057556	9.00274e-21	0.12764	0.00308909
Mean MO in retrolenticular part of internal capsule on FA skeleton (right)	-0.106285	5.08045e-67	-0.0341033	0.512547	-0.119905	6.46367e-85	-0.0305897	0.574623	-0.150948	5.3208e-134	0.140346	0.000723053
Mean MO in sagittal stratum on FA skeleton (left)	-0.116974	7.04502e-81	-0.181853	0.00302491	-0.0820279	1.49035e-40	-0.151721	0.0115596	-0.128594	1.73781e-97	-0.064774	0.215234
Mean MO in sagittal stratum on FA skeleton (right)	-0.152633	5.32456e-137	-0.143005	0.00581438	-0.140868	8.72239e-117	-0.180638	0.00137687	-0.250337	0	-0.138261	0.00423015
Mean MO in splenium of corpus callosum on FA skeleton	-0.108387	1.22288e-69	0.105389	0.0513547	-0.10502	1.80616e-65	0.108054	0.0486517	-0.174123	2.59814e-178	0.392844	1.44053e-19
Mean MO in superior cerebellar peduncle on FA skeleton (left)	-0.0695772	1.25708e-29	-0.128684	0.0420944	-0.0892903	9.33824e-48	-0.157453	0.00630053	-0.0917529	2.44561e-50	-0.219795	4.93825e-06
Mean MO in superior cerebellar peduncle on FA skeleton (right)	-0.139421	2.04514e-114	-0.109477	0.0782779	-0.0835895	4.74533e-42	-0.0327463	0.581024	-0.137807	8.39466e-112	-0.194023	0.000125919
Mean MO in superior corona radiata on FA skeleton (left)	-0.139466	1.72807e-114	0.0783014	0.116277	-0.143317	7.42539e-121	0.0382346	0.449632	-0.296857	0	0.316147	5.41715e-15
Mean MO in superior corona radiata on FA skeleton (right)	-0.18328	1.15265e-197	0.110591	0.0439456	-0.13292	4.41995e-104	0.0740861	0.148947	-0.328399	0	0.352043	1.34017e-18
Mean MO in superior fronto-occipital fasciculus on FA skeleton (left)	-0.0383611	4.75358e-10	0.119585	0.0753391	-0.035286	1.01901e-08	0.127903	0.0454217	0.0103216	0.093955	-0.233794	0.000145748
Mean MO in superior fronto-occipital fasciculus on FA skeleton (right)	-0.0600187	1.88449e-22	-0.0449032	0.488449	-0.0464818	4.47031e-14	-0.0192037	0.772538	-0.0105799	0.0860133	-0.249464	4.54324e-05
Mean MO in superior longitudinal fasciculus on FA skeleton (left)	0.0697171	9.69475e-30	-0.159276	0.000588001	0.0741963	1.79857e-33	-0.164703	0.000523954	-0.00370811	0.54737	-0.00103053	0.981822
Mean MO in superior longitudinal fasciculus on FA skeleton (right)	0.0241827	8.68678e-05	-0.18956	8.76526e-06	0.0323876	1.46578e-07	-0.206997	1.31878e-06	-0.0673451	7.39556e-28	-0.0370726	0.381883
Mean MO in tapetum on FA skeleton (left)	-0.0787724	1.59717e-37	0.104757	0.0757037	-0.0787808	1.56907e-37	0.121499	0.0393016	-0.0712728	5.20882e-31	0.339695	1.47307e-11
Mean MO in tapetum on FA skeleton (right)	-0.121727	1.77644e-87	-0.125008	0.0335138	-0.0969653	4.89389e-56	-0.0893948	0.127318	-0.115213	1.67341e-78	0.0606485	0.246068
Mean MO in uncinate fasciculus on FA skeleton (left)	-0.0194049	0.00163793	-0.205587	0.00016342	-0.0361963	4.21854e-09	-0.237034	1.36132e-05	0.0258575	2.7106e-05	-0.157758	0.000292089
Mean MO in uncinate fasciculus on FA skeleton (right)	0.0459109	9.073e-14	-0.266503	5.77277e-07	0.0366722	2.63796e-09	-0.290082	2.50071e-08	0.206816	2.68167e-252	-0.218318	8.90943e-07
Mean OD in anterior corona radiata on FA skeleton (left)	0.0218915	0.000381313	-0.097735	0.0609614	0.0545217	8.47031e-19	0.00301125	0.954754	0.0139446	0.0236442	0.0867138	0.0333062
Mean OD in anterior corona radiata on FA skeleton (right)	0.0631277	1.13835e-24	-0.0835421	0.102326	0.052178	2.40136e-17	0.0421013	0.423577	0.0723809	6.24099e-32	0.0758364	0.0573737
Mean OD in anterior limb of internal capsule on FA skeleton (left)	-0.277476	0	0.205235	5.26625e-06	-0.20052	5.50981e-237	0.266664	1.79434e-08	-0.487578	0	0.257433	6.32597e-12
Mean OD in anterior limb of internal capsule on FA skeleton (right)	-0.296195	0	0.252202	1.79359e-07	-0.235589	0	0.278302	2.96154e-09	-0.504992	0	0.284796	1.78254e-11
Mean OD in body of corpus callosum on FA skeleton	-0.117233	3.12299e-81	0.117484	0.0118849	-0.117863	4.30734e-82	0.182636	0.000315805	-0.231702	0	0.322404	1.22742e-15
Mean OD in cerebral peduncle on FA skeleton (left)	-0.316357	0	-0.0149895	0.753343	-0.287846	0	0.0867469	0.0829349	-0.604648	0	0.0994638	0.0246265
Mean OD in cerebral peduncle on FA skeleton (right)	0.0469736	2.41268e-14	0.0412862	0.345347	0.0215703	0.000464297	0.115028	0.0146411	0.046639	3.67289e-14	0.156048	0.000473461
Mean OD in cingulum cingulate gyrus on FA skeleton (left)	-0.00969393	0.11571	0.368656	3.5864e-15	0.00465957	0.449591	0.380043	5.13865e-14	-0.00487228	0.42917	0.232187	1.7203e-08
Mean OD in cingulum cingulate gyrus on FA skeleton (right)	-0.121035	1.68648e-86	0.444074	9.90196e-20	-0.0801529	8.58012e-39	0.433122	1.01839e-15	-0.0977808	5.87904e-57	0.326786	1.01668e-15
Mean OD in cingulum hippocampus on FA skeleton (left)	-0.156027	3.82047e-143	0.0571125	0.276857	-0.0990185	2.27815e-58	0.0580666	0.307048	-0.115786	2.85047e-79	0.00139633	0.978705
Mean OD in cingulum hippocampus on FA skeleton (right)	-0.126567	1.79441e-94	0.0613527	0.207183	-0.0552017	3.12428e-19	0.0617642	0.230519	-0.168296	1.51678e-166	0.0197378	0.712355
Mean OD in corticospinal tract on FA skeleton (left)	-0.178859	3.44608e-188	0.239458	0.000157888	-0.109168	1.2617e-70	0.226315	0.000795136	-0.201839	3.75705e-240	0.135205	0.0312875
Mean OD in corticospinal tract on FA skeleton (right)	-0.0587676	1.37053e-21	0.288733	4.96396e-06	-0.0428249	3.59531e-12	0.246361	9.98093e-05	-0.210682	5.89685e-262	0.143863	0.0347365
Mean OD in external capsule on FA skeleton (left)	-0.0557058	1.47997e-19	0.193405	3.61745e-05	-0.0107781	0.0802953	0.22761	2.98276e-07	-0.182981	5.11935e-197	0.132119	0.00438063
Mean OD in external capsule on FA skeleton (right)	-0.0530148	7.39625e-18	0.16118	0.00280363	-0.0124263	0.0437519	0.222349	7.93743e-06	-0.0983439	1.34649e-57	0.159661	0.00231941
Mean OD in fornix cres+stria terminalis on FA skeleton (left)	-0.115722	3.46833e-79	0.158189	0.000608168	-0.0995992	4.88691e-59	0.157246	0.00146695	-0.148173	3.87009e-129	0.22449	1.72109e-07
Mean OD in fornix cres+stria terminalis on FA skeleton (right)	-0.16055	1.48227e-151	0.163677	0.00154952	-0.100778	2.08624e-60	0.213347	2.72077e-05	-0.145789	4.89838e-125	0.245933	7.87769e-06
Mean OD in fornix on FA skeleton	-0.119263	5.04462e-84	0.24485	1.83646e-05	-0.051949	3.30358e-17	0.237107	4.46509e-05	-0.111677	7.65789e-74	0.409208	1.21472e-21
Mean OD in genu of corpus callosum on FA skeleton	0.00591678	0.337002	-0.00712664	0.893886	0.027407	8.66428e-06	0.0922482	0.0841422	-0.0341003	3.11318e-08	0.0127754	0.778331
Mean OD in inferior cerebellar peduncle on FA skeleton (left)	-0.0501721	3.74928e-16	0.190472	0.000254064	0.0110918	0.0718777	0.164306	0.00211936	-0.0421187	8.05893e-12	0.214138	2.99219e-06
Mean OD in inferior cerebellar peduncle on FA skeleton (right)	0.0558847	1.13344e-19	0.232802	3.73508e-06	0.0731716	1.34596e-32	0.213497	2.32172e-05	0.039376	1.63842e-10	0.258343	1.99699e-10
Mean OD in medial lemniscus on FA skeleton (left)	-0.0455327	1.44339e-13	0.0853859	0.145304	-0.035971	5.25828e-09	0.0686217	0.21727	-0.0299828	1.13701e-06	0.118227	0.0148025
Mean OD in medial lemniscus on FA skeleton (right)	-0.121791	1.44097e-87	0.0635963	0.280378	-0.0721884	9.04365e-32	0.0278948	0.627949	-0.0679144	2.64911e-28	0.119919	0.0185376
Mean OD in middle cerebellar peduncle on FA skeleton	-0.123493	5.36505e-90	0.135716	0.00717644	-0.072899	2.2885e-32	0.132775	0.0100921	-0.103712	6.92901e-64	0.124066	0.0109876
Mean OD in pontine crossing tract on FA skeleton	-0.103029	4.57115e-63	0.192949	0.000752729	-0.0598682	2.39794e-22	0.199635	0.000441895	-0.14759	3.96793e-128	0.235095	2.91061e-07
Mean OD in posterior corona radiata on FA skeleton (left)	-0.118082	2.15564e-82	0.0156953	0.740226	-0.0349561	1.39542e-08	0.0247511	0.612908	-0.145195	5.0288e-124	-0.160391	0.000169
Mean OD in posterior corona radiata on FA skeleton (right)	-0.120061	3.91674e-85	-0.000683537	0.988859	-0.0908956	1.97334e-49	-0.0447462	0.38487	-0.15198	7.81232e-136	-0.308529	1.10816e-14
Mean OD in posterior limb of internal capsule on FA skeleton (left)	-0.0896182	4.27122e-48	-0.045821	0.331169	-0.0558038	1.27883e-19	-0.0383709	0.422807	-0.120241	2.19669e-85	-0.160777	5.91375e-05
Mean OD in posterior limb of internal capsule on FA skeleton (right)	-0.0701414	4.39551e-30	-0.0776874	0.0961275	-0.0489435	1.91605e-15	-0.0569767	0.225604	-0.0924944	3.9542e-51	-0.164015	6.20125e-05
Mean OD in posterior thalamic radiation on FA skeleton (left)	-0.0921528	9.17155e-51	-0.0297922	0.58962	-0.0489271	1.95759e-15	0.0225538	0.694001	-0.127082	3.1113e-95	-0.0438255	0.347742
Mean OD in posterior thalamic radiation on FA skeleton (right)	0.0789482	1.10355e-37	-0.0614783	0.291733	0.0750817	3.08959e-34	-0.00124578	0.981853	0.0216497	0.000442341	0.032175	0.529748
Mean OD in retrolenticular part of internal capsule on FA skeleton (left)	-0.00291566	0.63613	0.0232487	0.672583	0.0464061	4.91213e-14	0.0154394	0.787978	-0.039126	2.13535e-10	-0.143824	0.00173275
Mean OD in retrolenticular part of internal capsule on FA skeleton (right)	-0.0920106	1.30055e-50	-0.0230476	0.668669	-0.0760649	4.26342e-35	0.00616121	0.913505	-0.0929174	1.38914e-51	-0.177647	2.4265e-05
Mean OD in sagittal stratum on FA skeleton (left)	-0.11346	3.57315e-76	0.0544149	0.36239	-0.0820884	1.30581e-40	0.0721428	0.221864	-0.114486	1.56344e-77	0.0233306	0.642836
Mean OD in sagittal stratum on FA skeleton (right)	-0.0732898	1.06854e-32	0.0346835	0.508023	-0.0376331	1.00406e-09	0.102232	0.0600329	0.0473683	1.46418e-14	0.0586274	0.22296
Mean OD in splenium of corpus callosum on FA skeleton	-0.0818304	2.29438e-40	-0.163424	0.00154661	-0.0288833	2.76192e-06	-0.133723	0.00629363	0.0385735	3.81224e-10	-0.388056	2.65812e-23
Mean OD in superior cerebellar peduncle on FA skeleton (left)	-0.171776	1.60605e-173	0.160204	0.000851765	-0.162764	9.2004e-156	0.165773	0.000527853	-0.221886	4.75692e-291	0.175344	1.55604e-05
Mean OD in superior cerebellar peduncle on FA skeleton (right)	-0.213023	6.7435e-268	0.145821	0.00492556	-0.194723	2.43864e-223	0.122507	0.0210503	-0.286502	0	0.172961	2.54428e-05
Mean OD in superior corona radiata on FA skeleton (left)	-0.262123	0	0.00628702	0.89978	-0.215853	3.5446e-275	0.0161624	0.752487	-0.412389	0	-0.155715	0.001129
Mean OD in superior corona radiata on FA skeleton (right)	-0.302771	0	-0.0702733	0.155488	-0.235242	0	-0.0555347	0.261251	-0.391279	0	-0.228404	1.82198e-07
Mean OD in superior fronto-occipital fasciculus on FA skeleton (left)	-0.0899091	2.1288e-48	0.0984192	0.0672044	-0.058505	2.06774e-21	0.123568	0.0121765	-0.0852578	1.11064e-43	0.176773	0.000293973
Mean OD in superior fronto-occipital fasciculus on FA skeleton (right)	-0.0287344	3.10721e-06	0.0976764	0.0537721	0.0130605	0.0340587	0.0818576	0.1166	-0.000801916	0.896468	0.162767	0.000781934
Mean OD in superior longitudinal fasciculus on FA skeleton (left)	-0.219382	2.10132e-284	0.184905	2.6143e-05	-0.180103	7.85715e-191	0.19615	3.84608e-05	-0.273557	0	0.0305441	0.485849
Mean OD in superior longitudinal fasciculus on FA skeleton (right)	-0.220813	3.42278e-288	0.204585	5.98146e-07	-0.154512	2.19532e-140	0.209774	5.89163e-07	-0.33959	0	0.0756043	0.0512588
Mean OD in tapetum on FA skeleton (left)	-0.119796	9.18249e-85	-0.00127135	0.985436	-0.073024	1.79445e-32	-0.00901089	0.900208	-0.116458	3.52613e-80	-0.20884	0.000337283
Mean OD in tapetum on FA skeleton (right)	-0.0807585	2.34081e-39	0.0897104	0.112142	-0.0821971	1.02913e-40	0.0933059	0.12912	-0.0981675	2.13881e-57	0.0058624	0.914271
Mean OD in uncinate fasciculus on FA skeleton (left)	-0.0956061	1.6081e-54	0.179251	0.000419961	-0.0926027	3.02669e-51	0.23396	1.31715e-06	-0.280202	0	0.103199	0.0112271
Mean OD in uncinate fasciculus on FA skeleton (right)	-0.0437488	1.22632e-12	0.200472	5.68053e-05	-0.0588252	1.25206e-21	0.281839	7.04441e-09	-0.213337	1.06177e-268	0.141494	0.000784088
