# Supplementary material for: Genetic architecture of the structural connectome
Source: Nat Commun. 2024 Mar 4;15:1962. doi: 10.1038/s41467-024-46023-2 (PMC10912129; doi:10.1038/s41467-024-46023-2)
Supplement: Supplementary file 6 — Supplementary Data 4 [file 41467_2024_46023_MOESM6_ESM.zip]

Archive with 1 entries (1 files):
- 388959_2_data_set_8478530_s6887x/388959_2_data_set_8478530_s6887x
